# Supplementary material for: Long-read, multi-amplicon sequencing to explore genetic diversity associated with starch degrading phenotypes in amylolytic Lactobacillaceae
Source: Front Microbiol. 2025 Mar 26;16:1548052. doi: 10.3389/fmicb.2025.1548052 (PMC11980422; doi:10.3389/fmicb.2025.1548052)
Supplement: Supplementary file 2 [file Table_1.xlsx]

## Sheet: S1_amyA
Table S1: Key features of the α-amylase gene (amyA) and encoded protein identified in Lactobacillaceae strains
Species	Strain identifier1	NCBI RefSeq or GenBank accession	Genomic location	DNA/protein sequence length (bp/aa)	CAZy CBM family	GenPept protein designation	Protein domains CDD2	Evidence of RSD
L. manihotivorans3	LMG 18010T (DSM 13343)	AF126051.1	N/A	2842	26(x4)	Alpha-amylase precursor	AmyAc_bac1_AmyA, Aamy_C, CBM26(4)	Corn (Talamond et al. 2002)
				901
L. plantarum3	A6	U62095.1	N/A	3392	26(x4)	Alpha-amylase	AmyAc_bac1_AmyA, Aamy_C, CBM26(4)	Cassava (Giraud et al. 1994)
				911
L. amylovorus3	CIP 102989 (NRRL B4540 DSM 20531)	U62096.1	N/A	3084	26(x5)	Alpha-amylase	AmyAc_bac1_AmyA, Aamy_C, CBM26(5)	Corn (Imam et al. 1991)
				953
L. plantarum3	S21	KJ440080.1	N/A	2733	26 (x4)	Alpha-amylase precursor	AmyAc_bac1_AmyA, Aamy_C, CBM26(4)	Unable to degrade raw starch (Kanpiengjai et al. 2015)
				910
L. amylovorus	L4	GCF_022642685.1	1,962,432- 1,964,176	1745	26	Starch-binding protein, partial	AmyAc_bac1_AmyA, Aamy_C, CBM26(1)	None
				5824
L. amylovorus	1394N20	GCF_021398395.1	28,202- 30,595	2910	26 (x5)	Starch-binding protein	AmyAc_bac1_AmyA, Aamy_C, CBM26(5)	None
				969
L. amylovorus	DSM 20531	GCF_002706375.1	1,145,348- 1,148,263	2916	26 (x5)	Starch-binding protein	AmyAc_bac1_AmyA, Aamy_C, CBM26(5)	Corn (Imam et al. 1991)
				971
1 Identifiers in parentheses are additional culture collection reference numbers for that strain.
2 Protein domains annotated by the conserved domain database (concise results): AmyAC_bac1_AmyA (Alpha amylase CD found in bacterial Alpha-amylases); CBM26 (Starch-binding module 26); Aamy_C (Aamy_C domain).
3 Strains des α-amylase protein has been characterised for this strain.
4 Partial gene sequence

## Sheet: S2_pul
Table S2: Key features of the putative pullulanase Type 1 gene (pul) and encoded protein identified in L. amylovorus and L. amylolyticus strains
Species	Strain identifier	NCBI RefSeq accession1	Genomic location	DNA/protein sequence length (bp/aa)	CAZy CBM family	KO2	GenPept protein designation	Protein domains Pfam3	Protein domains CDD3
L. amylovorus	30SC	GCA_000191545.1	509,423- 513,007	3585	41, 484	1200	Thermostable pullulanase	PUD(2), CBM_48, Alpha-amylase(2), Pullul_strch_ C, DUF3459, SlpA(2)	pulA_type1 super family, CBM41_ pullulanase, SlpA(2)
				1194
L. amylovorus	1394N20	GCA_021398395.1	1,768,593- 1,772,177	3585	41, 48	N/A	Type I pullulanase	N/A	pulA_type1 super family, CBM41_ pullulanase, SlpA(2)
				597
L. amylovorus	CACC736	GCA_025449355.1	396,429- 400,013	3585	41, 48	N/A	Type I pullulanase	N/A	pulA_type1 super family, CBM41_ pullulanase, SlpA(2)
				1194
L. amylovorus	CICC 6090	GCA_026184355.1	614,326- 617,898	3573	N/A	N/A	N/A	N/A	N/A
				1190
L. amylovorus	DSM 20531	GCA_002706375.1	1,567,997- 1,571,590	3594	41, 48	N/A	Pullulanase, Type 1	N/A	pulA_type1 super family, CBM41_pullulanase, SlpA(2)
				1197
L. amylovorus	GRL11125	GCA_000182855.2	511,036- 514,620	3585	41, 48	1200	Thermostable pullulanase	PUD(2), CBM_48, Alpha-amylase(2), Pullul_strch_ C, DUF3459, SlpA(2)	pulA_type1 super family, CBM41_ pullulanase, SlpA(2)
				1194
L. amylovorus	GRL1118	GCA_000194115.1	477,457- 481,041	3585	41, 48	1200	Thermostable pullulanase	PUD(2), CBM_48, Alpha-amylase(2), Pullul_strch_ C, DUF3459, SlpA(2)	pulA_type1 super family, CBM41_pullulanase, SlpA(2)
				1194
L. amylovorus	JBD401	GCA_002950865.1	389,065- 392,658	3594	41, 48	N/A	Pullulanase	N/A	pulA_type1 super family, CBM41_ pullulanase, SlpA(2)
				1197
L. amylovorus	L45	GCA_022642685.1	21,986- 25,579	3594	41, 48	N/A	Type I pullulanase	N/A	pulA_type1 super family, CBM41_ pullulanase, SlpA(2)
				1197
L. amylovorus	MT30	GCA_020149995.1	1,555,858- 1,557,510	1653	N/A	N/A	N/A	N/A	N/A
				5506
L. amylovorus	PMRA35	GCA_006384175.1	1,670,742- 1,674,326	3585	41, 48	N/A	Type I pullulanase	N/A	pulA_type1 super family, CBM41_ pullulanase, SlpA(2)
				1194
L. amylovorus	S1	GCA_023523445.1	1,698,274-1,701,858	3585	N/A	N/A	N/A	N/A	N/A
				1194
L. amylolyticus	L5	GCF_003999355.1	1,269,985- 1,273,566	3582	N/A	N/A	Type I pullulanase	N/A	pulA_type1 super family, CBM41_ pullulanase, SlpA(2)
				1193
L. amylolyticus	L6	GCF_002075105.1	1,292,993- 1,296,570	3578	N/A	N/A	N/A	N/A	N/A
				11927
L. amylolyticus	LA6645	GCF_009497035.1	533,612- 537,193	3582	41, 48	N/A	Type I pullulanase	N/A	pulA_type1 super family, CBM41_ pullulanase, SlpA(2)
				1193
1 genomes with a complete or chromosome-level assembly (as at the 25th February 2024).
2 KEGG orthology number: KO1200 represents pullulanase (EC: 3.2.1.41).
3 protein domains annotated by the protein families and conserved domain databases (concise results): Alpha-amylase (Alpha amylase, CD); CBM41_pullulanase (Family 41 Carbohydrate-Binding Module from pullulanase-like enzymes); CBM_48 (Carbohydrate-binding module 48-Isoamylase N-terminal domain); DUF3459 (Domain of unknown function); PUD (Bacterial pullulanase-associated domain); Pullul_strch_C (Al…
4 strain listed as Lactobacillus acidophilus 30SC (former identity).
5 chromosome-level assembly.
6 partial gene sequence.
7 protein sequence not available; length based on translation of DNA sequence using EXPASY

## Sheet: S3_gly1
Table S3: Key features of the generic α-glycosidase 1 gene (gly1) and encoded protein identified in L. amylovorus strains
Species	Strain identifier	NCBI RefSeq accession1	Genomic location	DNA/protein sequence length (bp/aa)	CAZy CBM family	KO2	GenPept protein designation	Protein domains Pfam3	Protein domains CDD3
L. amylovorus	30SC	GCA_000191545.1	711,967- 713,760	1794	None	1208	Amylopullulanase	Alpha-amylase, hDGE_amylase	AmyAc_CMD
				597
L. amylovorus	1394N20	GCA_021398395.1	1,570,453- 1,572,246	1794	None	N/A	GH13 family	N/A	AmyAc_CMD
				597
L. amylovorus	CACC736	GCA_025449355.1	605,973- 607,766	1794	None	N/A	GH13 family	N/A	AmyAc_CMD
				597
L. amylovorus	CICC 6090	GCA_026184355.1	419,038- 420,831	1794	N/A	N/A	N/A	N/A	N/A
				597
L. amylovorus	DSM 20531	GCA_002706375.1	1,769,254- 1,771,047	1794	None	N/A	Alpha-amylase	N/A	AmyAc_CMD
				597
L. amylovorus	GRL11125	GCA_000182855.2	715,145- 716,938	1794	None	1208	Amylopullulanase	Alpha-amylase, hDGE_amylase	AmyAc_CMD
				597
L. amylovorus	GRL1118	GCA_000194115.1	670,394- 672,187	1794	None	1208	Amylopullulanase	Alpha-amylase, hDGE_amylase	AmyAc_CMD
				597
L. amylovorus	JBD401	GCA_002950865.1	587,696- 589,489	1794	None	N/A	Alpha-amylase	N/A	AmyAc_CMD
				597
L. amylovorus	L45	GCA_022642685.1	1,372,890- 1,374,683	1794	None	N/A	GH13 family	N/A	AmyAc_CMD
				597
L. amylovorus	MT30	GCA_020149995.1	1,555,319- 1,555,855	537	N/A	N/A	N/A	N/A	N/A
				1786
L. amylovorus	PMRA35	GCA_006384175.1	1,453,840-1,455,633	1794	None	N/A	GH13 family	N/A	AmyAc_CMD
				597
L. amylovorus	S1	GCA_023523445.1	1,475,895- 1,477,688	1794	N/A	N/A	N/A	N/A	N/A
				597
1 genomes with a complete or chromosome-level assembly (as at the 25th February 2024).
2 KEGG orthology number: KO1208 represents Cyclomaltodextrinase/maltogenic alpha-amylase/neopullulanase (EC:3.2.1.54, 3.2.1.133, 3.2.1.135).
3 protein domains annotated by the protein families and conserved domain databases (concise results): Alpha-amylase (Alpha amylase, CD); AmyAc_CMD (Alpha amylase CD found in cyclomaltodextrinases and related proteins); hDGE_amylase (Glycogen debranching enzyme, glucanotransferase domain).
4 strain listed as Lactobacillus acidophilus 30SC (former identity).
5 chromosome-level assembly.
6 partial gene sequence.

## Sheet: S4_gly2
Table S4: Key features of the generic α-glycosidase 2 gene (gly2) and encoded protein identified in L. amylovorus and L. amylolyticus strains
Species	Strain identifier	NCBI RefSeq accession1	Genomic location	DNA/protein sequence length (bp/aa)	CAZy CBM family	KO2	GenPept protein designation	Protein domains Pfam3	Protein domains CDD3
L. amylovorus	30SC	GCA_000191545.1	1,964,108-1,965,829	1722	34	1208	Neopullulanase	Alpha-amylase_N, Alpha-amylase, hDGE_amylase, GHL6, GHL10 (2)	AmyAC_CMD, Alpha-amylase_N
				573
L. amylovorus	1394N20	GCA_021398395.1	2,057,345- 2,059,066	1722	34	N/A	Alpha-glycosidase	N/A	AmyAC_CMD, Alpha-amylase_N
				597
L. amylovorus	CACC736	GCA_025449355.1	133,719- 135,440	1722	34	N/A	GH13 family	N/A	AmyAC_CMD, Alpha-amylase_N
				573
L. amylovorus	CICC 6090	GCA_026184355.1	883,978- 885,699	1722	N/A	N/A	N/A	N/A	N/A
				573
L. amylovorus	DSM 20531	GCA_002706375.1	1,271,193- 1,272,914	1722	34	N/A	Alpha-glycosidase	N/A	AmyAC_CMD, Alpha-amylase_N
				573
L. amylovorus	GRL11125	GCA_000182855.2	1,952,251- 1,953,972	1722	34	1208	Neopullulanase	Alpha-amylase_N, Alpha-amylase, hDGE_amylase, GHL6, GHL10 (2)	AmyAC_CMD, Alpha-amylase_N
				573
L. amylovorus	GRL1118	GCA_000194115.1	1,788,790- 1,790,511	1722	34	1208	Neopullulanase	Alpha-amylase_N, Alpha-amylase, hDGE_amylase, GHL6, GHL10 (2)	AmyAC_CMD, Alpha-amylase_N
				573
L. amylovorus	JBD401	GCA_002950865.1	1,884,835- 1,886,556	1722	34	N/A	Neopullulanase	N/A	AmyAC_CMD, Alpha-amylase_N
				573
L. amylovorus	L45	GCA_022642685.1	915,089-916,810	1722	34	N/A	Alpha-glycosidase	N/A	AmyAC_CMD, Alpha-amylase_N
				573
L. amylovorus	MT30	GCA_020149995.1	1,816,155- 1,817,876	1722	N/A	N/A	N/A	N/A	N/A
				573
L. amylovorus	PMRA35	GCA_006384175.1	1,962,837- 1,964,558	1722	34	N/A	Alpha-glycosidase	N/A	AmyAC_CMD, Alpha-amylase_N
				573
L. amylovorus	S1	GCA_023523445.1	1,972,327- 1,974,048	1722	N/A	N/A	N/A	N/A	N/A
				573
L. amylolyticus	L5	GCF_003999355.1	1,298,878- 1,300,602	1725	N/A	N/A	GH13 protein	N/A	AmyAC_CMD, Alpha-amylase_N
				574
L. amylolyticus	L66	GCF_002075105.1	1,322,038- 1,323,762	1725	34	1208	Alpha-glycosidase	Alpha-amylase_N, MJ1316, Alpha-amylase, hDGE_amylase, GHL6, GHL10	AmyAC_CMD, Alpha-amylase_N
				574
L. amylolyticus	LA6645	GCF_009497035.1	505,156- 506,880	1725	34	N/A	Alpha-glycosidase	N/A	AmyAC_CMD, Alpha-amylase_N
				574
1 genomes with a complete or chromosome-level assembly (as at the 25th February 2024).
2 KEGG orthology number: KO1208 represents Cyclomaltodextrinase/maltogenic alpha-amylase/neopullulanase (EC:3.2.1.54, 3.2.1.133, 3.2.1.135).
3 protein domains annotated by the protein families and conserved domain databases (concise results); Alpha-amylase (Alpha amylase, CD); Alpha-amylase_N (Alpha amylase, N-terminal ig-like domain); GHL6 (Hypothetical glycosyl hydrolase 6); GHL10 (Glycosyl hydrolase-like 10); hDGE_amylase (Glycogen debranching enzyme, glucanotransferase domain); MJ1316 (RNA cyclic group end recognition domain).
4 strain listed as Lactobacillus acidophilus 30SC (former identity).
5 chromosome-level assembly.
6 produced protein has been characterised.

## Sheet: S5_Gene sequence variants
Table S5: Gene sequence variants identified by Medaka adapted from VCF file outputs
Isolate	Gene	Variant position with respect to reference sequence	Reference sequence at position	Alternative sequence	Q-score (Phred) (%)	Variant accuracy (%)	Passed filter (DP ≥20)	Information						Format (Medaka genotype:genotype quality score)	GT:GQ (Medaka genotype:genotype quality score)
								AR (depth of ambiguous spanning reads by strand which align equally well to all alleles [fwd, rev])	DP (depth of reads at position)	DPS (depth of reads at position by strand [fwd, rev])	DPSP (depth of reads spanning position ±25)	SC (total alignment score to each allele of spanning reads by strand [ref fwd, ref rev, alt1 fwd, alt1 rev] aligned with parasail [match 5, mismatch -4, open 5, extend 3])	SR (depth of spanning reads by strand which best align to each allele [ref fwd, ref rev, alt1 fwd, alt1 rev])
L. amylolyticus 1	GLY2	25	T	C	58.63	99.9999	PASS	0, 2	300	150150	300	34932, 35214, 36282, 36533	0, 0, 150, 148	GT:GQ	1:59
	GLY2	586	T	G	55.526	99.9997	PASS	1, 4	300	150150	300	36630, 36670, 37971, 37934	0, 3, 149, 143	GT:GQ	1:56
	GLY2	1360	G	C	10.819	91.7187	PASS	0, 0	300	150150	0	0, 0, 0, 0	0, 0, 0, 0	GT:GQ	1:11
	GLY2	1362	G	A	32.169	99.9393	PASS	0, 0	300	150150	0	0, 0, 0, 0	0, 0, 0, 0	GT:GQ	1:32
	PUL	40	GG	AT	129.054	100	PASS	0, 1	300	150150	300	35480, 35998, 38094, 38647	0, 1, 150, 148	GT:GQ	1:129
	PUL	92	A	C	60.486	99.9999	PASS	0, 1	300	150150	300	36658, 36572, 38008, 37908	0, 0, 150, 149	GT:GQ	1:60
	PUL	300	A	C	61.108	99.9999	PASS	0, 1	300	150150	300	36668, 36321, 38018, 37662	0, 0, 150, 149	GT:GQ	1:61
	PUL	547	T	C	58.268	99.9999	PASS	1, 0	300	150150	300	34859, 35204, 36200, 36530	0, 1, 149, 149	GT:GQ	1:58
	PUL	553	C	A	54.688	99.9997	PASS	2, 1	300	150150	300	34850, 35236, 36182, 36577	0, 0, 148, 149	GT:GQ	1:55
	PUL	590	A	C	59.025	99.9999	PASS	0, 0	300	150150	300	36592, 36544, 37942, 37894	0, 0, 150, 150	GT:GQ	1:59
	PUL	668	G	A	60.486	99.9999	PASS	1, 1	300	150150	300	35164, 34729, 36499, 36070	0, 0, 149, 149	GT:GQ	1:60
	PUL	671	C	A	60.486	99.9999	PASS	1, 0	300	150150	300	35224, 34766, 36544, 36116	1, 0, 148, 150	GT:GQ	1:60
	PUL	736	GC	AA	124.538	100	PASS	0, 0	300	150150	300	34476, 34615, 37155, 37303	0, 0, 150, 150	GT:GQ	1:125
	PUL	755	A	G	58.63	99.9999	PASS	0, 1	300	150150	300	30341, 30317, 31673, 31658	1, 0, 149, 149	GT:GQ	1:59
	PUL	767	C	T	61.108	99.9999	PASS	0, 1	300	150150	300	32183, 32319, 33522, 33640	0, 1, 150, 148	GT:GQ	1:61
	PUL	769	A	C	61.833	99.9999	PASS	0, 0	300	150150	300	32163, 32342, 33502, 33679	0, 1, 150, 149	GT:GQ	1:62
	PUL	780	A	G	63.796	100	PASS	2, 4	300	150150	300	32673, 32965, 33950, 34271	2, 0, 146, 146	GT:GQ	1:64
	PUL	833	A	C	61.108	99.9999	PASS	0, 1	300	150150	300	35293, 35099, 36595, 36433	0, 0, 150, 149	GT:GQ	1:61
	PUL	837	A	C	60.486	99.9999	PASS	0, 3	300	150150	300	35283, 35142, 36633, 36450	0, 0, 150, 147	GT:GQ	1:60
	PUL	872	AC	TT	122.426	100	PASS	0, 1	300	150150	300	35831, 35998, 38524, 38656	0, 0, 150, 149	GT:GQ	1:122
	PUL	948	A	G	59.46	99.9999	PASS	1, 0	300	150150	300	33940, 33644, 35251, 34994	2, 0, 147, 150	GT:GQ	1:59
	PUL	954	G	A	56.337	99.9998	PASS	1, 1	300	150150	300	33924, 33728, 35265, 35027	0, 2, 149, 147	GT:GQ	1:56
	PUL	962	T	C	57.934	99.9998	PASS	0, 0	300	150150	300	33920, 33904, 35267, 35225	0, 2, 150, 148	GT:GQ	1:58
	PUL	994	A	G	60.486	99.9999	PASS	1, 1	300	150150	300	36551, 36603, 37892, 37944	0, 0, 149, 149	GT:GQ	1:60
	PUL	1104	C	T	57.062	99.9998	PASS	0, 1	300	150150	300	36624, 36574, 37971, 37897	0, 1, 150, 148	GT:GQ	1:57
	PUL	1168	A	G	62.705	99.9999	PASS	0, 1	300	150150	300	34912, 35124, 36239, 36459	1, 0, 149, 149	GT:GQ	1:63
	PUL	1174	A	C	62.705	99.9999	PASS	0, 0	300	150150	300	34842, 35057, 36186, 36402	0, 0, 150, 150	GT:GQ	1:63
	PUL	1200	AA	GC	125.744	100	PASS	0, 0	300	150150	300	34494, 34541, 37189, 37220	0, 0, 150, 150	GT:GQ	1:126
	PUL	1212	A	T	59.025	99.9999	PASS	0, 0	300	150150	300	33835, 33771, 35185, 35106	0, 1, 150, 149	GT:GQ	1:59
	PUL	1240	C	A	56.337	99.9998	PASS	3, 1	300	150150	300	35133, 35029, 36456, 36367	0, 0, 147, 149	GT:GQ	1:56
	PUL	1262	T	C	50.288	99.9991	PASS	0, 0	300	150150	300	33856, 33764, 35206, 35106	0, 0, 150, 150	GT:GQ	1:50
	PUL	1269	G	A	51.074	99.9992	PASS	0, 0	300	150150	300	35165, 35051, 36512, 36392	0, 0, 150, 150	GT:GQ	1:51
	PUL	1306	AA	TT	117.655	100	PASS	0, 0	300	150150	300	33849, 34741, 36549, 37441	0, 0, 150, 150	GT:GQ	1:118
	PUL	1310	C	T	58.268	99.9999	PASS	0, 0	300	150150	300	33100, 34018, 34450, 35368	0, 0, 150, 150	GT:GQ	1:58
	PUL	1341	A	C	61.108	99.9999	PASS	1, 1	300	150150	300	35797, 36653, 37117, 37994	1, 0, 148, 149	GT:GQ	1:61
	PUL	1399	A	C	58.63	99.9999	PASS	1, 0	300	150150	300	36360, 36377, 37698, 37720	0, 0, 149, 150	GT:GQ	1:59
	PUL	1506	T	C	61.108	99.9999	PASS	2, 0	300	150150	300	36544, 36461, 37873, 37798	0, 1, 148, 149	GT:GQ	1:61
	PUL	1587	G	T	31.633	99.9313	PASS	0, 0	300	150150	300	34256, 34224, 35601, 35563	0, 0, 150, 150	GT:GQ	1:32
	PUL	1589	TA	T	23.922	99.5947	PASS	1, 1	300	150150	300	35026, 35005, 35750, 35750	2, 0, 147, 149	GT:GQ	1:24
	PUL	1592	A	AC	24.182	99.6182	PASS	0, 0	300	150150	300	34296, 34273, 35790, 35769	0, 0, 150, 150	GT:GQ	1:24
	PUL	1730	A	G	57.334	99.9998	PASS	1, 0	300	150150	300	33955, 33837, 35285, 35169	1, 0, 148, 150	GT:GQ	1:57
	PUL	1736	G	T	56.565	99.9998	PASS	0, 2	300	150150	300	33908, 33658, 35252, 34987	0, 0, 150, 148	GT:GQ	1:57
	PUL	1754	C	G	60.486	99.9999	PASS	3, 8	300	150150	300	32516, 32199, 33822, 33412	1, 4, 146, 138	GT:GQ	1:60
	PUL	1764	A	G	59.025	99.9999	PASS	0, 4	300	150150	300	35113, 34902, 36445, 36172	1, 2, 149, 144	GT:GQ	1:59
	PUL	1865	C	T	56.807	99.9998	PASS	0, 1	300	150150	300	36487, 36599, 37837, 37940	0, 0, 150, 149	GT:GQ	1:57
	PUL	1894	A	T	61.108	99.9999	PASS	2, 5	300	150150	300	35144, 34455, 36467, 35722	0, 1, 148, 144	GT:GQ	1:61
	PUL	1907	T	C	56.337	99.9998	PASS	2, 1	300	150150	300	34998, 34366, 36309, 35704	1, 0, 147, 149	GT:GQ	1:56
	PUL	1984	C	A	55.715	99.9997	PASS	0, 1	300	150150	300	35367, 35412, 36711, 36753	0, 0, 150, 149	GT:GQ	1:56
	PUL	2001	A	G	57.062	99.9998	PASS	1, 0	300	150150	300	35327, 35376, 36668, 36726	0, 0, 149, 150	GT:GQ	1:57
	PUL	2039	T	C	65.257	100	PASS	1, 0	300	150150	300	36348, 36292, 37663, 37626	1, 1, 148, 149	GT:GQ	1:65
	PUL	2106	T	A	60.486	99.9999	PASS	1, 2	300	150150	300	36380, 36750, 37721, 38082	0, 0, 149, 148	GT:GQ	1:60
	PUL	2142	A	G	65.257	100	PASS	0, 2	300	150150	300	36398, 36548, 37743, 37848	0, 1, 150, 147	GT:GQ	1:65
	PUL	2253	T	A	67.476	100	PASS	2, 0	300	150150	300	35084, 35258, 36416, 36608	0, 0, 148, 150	GT:GQ	1:67
	PUL	2258	T	C	62.705	99.9999	PASS	1, 0	300	150150	300	35086, 35242, 36427, 36484	0, 6, 149, 144	GT:GQ	1:63
	PUL	2302	A	G	9.253	88.1232	PASS	1, 2	300	150150	300	27318, 27088, 28645, 28413	0, 0, 149, 148	GT:GQ	1:9
	PUL	2304	C	T	4.058	60.7174	PASS	1, 2	300	150150	300	27327, 27074, 28653, 28394	0, 0, 149, 148	GT:GQ	1:4
	PUL	2306	AACTTAC	T	60.933	99.9999	PASS	0, 0	300	150150	300	31835, 31569, 35049, 34821	0, 0, 150, 150	GT:GQ	1:61
	PUL	2410	C	T	65.257	100	PASS	0, 0	300	150150	300	36368, 36205, 37713, 37530	0, 1, 150, 149	GT:GQ	1:65
	PUL	2486	T	C	57.062	99.9998	PASS	1, 0	300	150150	300	33899, 33896, 35240, 35246	0, 0, 149, 150	GT:GQ	1:57
	PUL	2488	G	T	63.796	100	PASS	0, 0	300	150150	300	33916, 33867, 35261, 35217	0, 0, 150, 150	GT:GQ	1:64
	PUL	2504	A	G	59.943	99.9999	PASS	0, 0	300	150150	300	32587, 32548, 33937, 33898	0, 0, 150, 150	GT:GQ	1:60
	PUL	2524	A	G	57.623	99.9998	PASS	1, 0	300	150150	300	33848, 33992, 35189, 35324	0, 1, 149, 149	GT:GQ	1:58
	PUL	2532	G	A	57.623	99.9998	PASS	1, 3	300	150150	300	35165, 35408, 36498, 36569	0, 9, 149, 138	GT:GQ	1:58
	PUL	2634	G	A	61.833	99.9999	PASS	2, 0	300	150150	300	30119, 30447, 31444, 31797	0, 0, 148, 150	GT:GQ	1:62
	PUL	2636	C	A	59.025	99.9999	PASS	1, 0	300	150150	300	30120, 30414, 31441, 31764	1, 0, 148, 150	GT:GQ	1:59
	PUL	2639	T	A	63.796	100	PASS	3, 0	300	150150	300	30110, 30377, 31406, 31724	1, 0, 146, 150	GT:GQ	1:64
	PUL	2643	AG	GA	111.61	100	PASS	2, 0	300	150150	300	30806, 31119, 33003, 33369	0, 0, 148, 150	GT:GQ	1:112
	PUL	2653	T	A	56.807	99.9998	PASS	0, 0	300	150150	300	30237, 30346, 31587, 31696	0, 0, 150, 150	GT:GQ	1:57
	PUL	2700	G	A	67.476	100	PASS	0, 5	300	150150	300	35445, 35553, 36357, 36444	0, 0, 150, 145	GT:GQ	1:67
	PUL	2703	A	C	59.025	99.9999	PASS	1, 6	300	150150	300	35424, 35543, 36312, 36398	0, 2, 149, 142	GT:GQ	1:59
	PUL	2735	G	A	56.565	99.9998	PASS	0, 0	300	150150	300	36347, 36309, 37697, 37659	0, 0, 150, 150	GT:GQ	1:57
	PUL	2766	G	A	59.943	99.9999	PASS	1, 3	300	150150	300	36377, 36185, 37715, 37490	0, 1, 149, 146	GT:GQ	1:60
	PUL	2853	G	A	63.796	100	PASS	1, 0	300	150150	300	36542, 36651, 37883, 37980	0, 1, 149, 149	GT:GQ	1:64
	PUL	2936	G	A	60.486	99.9999	PASS	0, 2	300	150150	300	36608, 36501, 37937, 37810	1, 1, 149, 147	GT:GQ	1:60
	PUL	2999	T	G	46.484	99.9978	PASS	0, 0	300	150150	300	36508, 36617, 37858, 37967	0, 0, 150, 150	GT:GQ	1:46
L. amylolyticus 2	GLY2	692	C	T	63.796	100	PASS	0, 3	300	150150	300	36454, 36402, 37756, 37689	3, 2, 147, 145	GT:GQ	1:64
	GLY2	851	T	C	56.565	99.9998	PASS	0, 0	300	150150	300	36256, 36509, 37606, 37841	0, 1, 150, 149	GT:GQ	1:57
	GLY2	1020	C	T	55.004	99.9997	PASS	0, 1	300	150150	300	36622, 36312, 37972, 37633	0, 1, 150, 148	GT:GQ	1:55
	GLY2	1086	T	G	61.833	99.9999	PASS	0, 0	300	150150	300	36363, 36246, 37710, 37591	0, 0, 150, 150	GT:GQ	1:62
	GLY2	1233	T	C	61.108	99.9999	PASS	0, 0	300	150150	300	36343, 36329, 37684, 37661	0, 1, 150, 149	GT:GQ	1:61
	GLY2	1300	A	G	57.623	99.9998	PASS	1, 0	300	150150	300	36539, 36570, 37880, 37920	0, 0, 149, 150	GT:GQ	1:58
	GLY2	1360	G	C	9.78	89.4804	PASS	0, 0	300	150150	0	0, 0, 0, 0	0, 0, 0, 0	GT:GQ	1:10
	GLY2	1362	G	A	26.387	99.7702	PASS	0, 0	300	150150	0	0, 0, 0, 0	0, 0, 0, 0	GT:GQ	1:26
	PUL	108	C	CA	43.479	99.9955	PASS	0, 0	300	150150	300	33142, 32968, 34606, 34468	0, 0, 150, 150	GT:GQ	1:43
	PUL	114	CA	C	28.057	99.8436	PASS	0, 1	300	150150	300	32569, 32429, 33301, 33174	2, 0, 148, 149	GT:GQ	1:28
	PUL	117	C	G	29.831	99.896	PASS	1, 0	300	150150	300	31819, 31673, 33153, 33018	0, 0, 149, 150	GT:GQ	1:30
	PUL	120	C	T	36.345	99.9768	PASS	0, 0	300	150150	300	31780, 31603, 33092, 32931	2, 1, 148, 149	GT:GQ	1:36
	PUL	134	T	C	48.148	99.9985	PASS	0, 0	300	150150	300	32368, 32315, 33715, 33665	0, 0, 150, 150	GT:GQ	1:48
	PUL	160	G	A	53.859	99.9996	PASS	0, 0	300	150150	300	36532, 36467, 37879, 37817	0, 0, 150, 150	GT:GQ	1:54
	PUL	187	A	G	61.833	99.9999	PASS	1, 1	300	150150	300	36531, 36496, 37844, 37816	1, 1, 148, 148	GT:GQ	1:62
	PUL	232	C	T	62.705	99.9999	PASS	0, 3	300	150150	300	36659, 36345, 38006, 37646	0, 1, 150, 146	GT:GQ	1:63
	PUL	300	A	C	56.119	99.9998	PASS	2, 0	300	150150	300	36615, 36281, 37947, 37631	0, 0, 148, 150	GT:GQ	1:56
	PUL	388	A	C	54.118	99.9996	PASS	0, 1	300	150150	300	36486, 36586, 37825, 37927	1, 0, 149, 149	GT:GQ	1:54
	PUL	433	A	G	55.171	99.9997	PASS	0, 0	300	150150	300	36540, 36571, 37866, 37902	1, 1, 149, 149	GT:GQ	1:55
	PUL	481	C	A	61.108	99.9999	PASS	1, 1	300	150150	300	36342, 36317, 37676, 37655	0, 0, 149, 149	GT:GQ	1:61
	PUL	541	C	A	63.796	100	PASS	0, 2	300	150150	300	32472, 32446, 33812, 33761	0, 0, 150, 148	GT:GQ	1:64
	PUL	547	T	C	60.486	99.9999	PASS	0, 1	300	150150	300	32425, 32398, 33746, 33721	2, 1, 148, 148	GT:GQ	1:60
	PUL	553	C	A	58.268	99.9999	PASS	1, 0	300	150150	300	32488, 32434, 33829, 33784	0, 0, 149, 150	GT:GQ	1:58
	PUL	561	G	A	58.63	99.9999	PASS	0, 1	300	150150	300	32560, 32497, 33863, 33792	3, 2, 147, 147	GT:GQ	1:59
	PUL	590	A	C	59.025	99.9999	PASS	0, 1	300	150150	300	36613, 36485, 37961, 37826	0, 0, 150, 149	GT:GQ	1:59
	PUL	626	A	G	51.794	99.9993	PASS	1, 4	300	150150	300	35049, 34918, 36336, 36221	3, 1, 146, 145	GT:GQ	1:52
	PUL	633	A	T	63.796	100	PASS	3, 1	300	150150	300	34974, 34511, 36283, 35838	0, 0, 147, 149	GT:GQ	1:64
	PUL	668	G	A	51.348	99.9993	PASS	2, 7	300	150150	300	32888, 31717, 34184, 32999	2, 0, 146, 143	GT:GQ	1:51
	PUL	671	C	A	57.623	99.9998	PASS	1, 0	300	150150	300	32915, 31773, 34229, 33120	1, 0, 148, 150	GT:GQ	1:58
	PUL	689	CGAT	C	87.84	100	PASS	0, 0	300	150150	300	32260, 32251, 33807, 33816	4, 3, 146, 147	GT:GQ	1:88
	PUL	703	T	C	53.497	99.9996	PASS	0, 0	300	150150	300	31362, 31499, 32668, 32849	2, 0, 148, 150	GT:GQ	1:53
	PUL	721	C	T	63.796	100	PASS	2, 0	300	150150	300	32460, 32548, 33792, 33880	0, 1, 148, 149	GT:GQ	1:64
	PUL	736	GC	AA	107.483	100	PASS	0, 0	300	150150	300	33428, 33400, 36125, 36091	0, 0, 150, 150	GT:GQ	1:107
	PUL	755	A	G	39.466	99.9887	PASS	0, 2	300	150150	300	28713, 28687, 30027, 30019	2, 0, 148, 148	GT:GQ	1:39
	PUL	767	C	T	40.536	99.9912	PASS	0, 0	300	150150	300	30476, 30725, 31826, 32068	0, 0, 150, 150	GT:GQ	1:41
	PUL	769	A	C	14.696	96.6084	PASS	15, 4	300	150150	300	30452, 30719, 30704, 31029	2, 0, 133, 146	GT:GQ	1:15
	PUL	780	A	G	53.859	99.9996	PASS	0, 1	300	150150	300	29602, 30024, 30841, 31355	2, 0, 148, 149	GT:GQ	1:54
	PUL	801	G	A	65.257	100	PASS	0, 1	300	150150	300	34896, 35369, 36246, 36704	0, 0, 150, 149	GT:GQ	1:65
	PUL	833	A	C	51.074	99.9992	PASS	2, 0	300	150150	300	36489, 36700, 37803, 38050	0, 0, 148, 150	GT:GQ	1:51
	PUL	909	AA	CG	116.959	100	PASS	0, 1	300	150150	300	35778, 35431, 38469, 38104	0, 0, 150, 149	GT:GQ	1:117
	PUL	945	GC	CT	124.283	100	PASS	0, 0	300	150150	300	31011, 30206, 33219, 32348	1, 3, 149, 147	GT:GQ	1:124
	PUL	948	AA	GC	125.41	100	PASS	0, 0	300	150150	300	31020, 30272, 33713, 32935	0, 0, 150, 150	GT:GQ	1:125
	PUL	958	A	C	61.833	99.9999	PASS	0, 1	300	150150	300	30246, 30111, 31596, 31452	0, 0, 150, 149	GT:GQ	1:62
	PUL	962	T	C	58.63	99.9999	PASS	0, 0	300	150150	300	30241, 30156, 31588, 31506	0, 0, 150, 150	GT:GQ	1:59
	PUL	994	A	G	60.486	99.9999	PASS	1, 2	300	150150	300	36568, 36642, 37909, 37974	0, 0, 149, 148	GT:GQ	1:60
	PUL	1022	T	C	58.63	99.9999	PASS	0, 0	300	150150	300	36383, 36541, 37730, 37844	0, 3, 150, 147	GT:GQ	1:59
	PUL	1058	A	C	57.062	99.9998	PASS	0, 0	300	150150	300	33767, 34048, 35091, 35398	2, 0, 148, 150	GT:GQ	1:57
	PUL	1065	A	G	61.108	99.9999	PASS	1, 1	300	150150	300	33881, 34047, 35197, 35355	1, 2, 148, 147	GT:GQ	1:61
	PUL	1075	A	C	59.943	99.9999	PASS	1, 1	300	150150	300	33943, 34030, 35284, 35371	0, 0, 149, 149	GT:GQ	1:60
	PUL	1104	C	T	59.46	99.9999	PASS	0, 0	300	150150	300	36757, 36612, 38107, 37962	0, 0, 150, 150	GT:GQ	1:59
	PUL	1168	A	G	54.688	99.9997	PASS	0, 0	300	150150	300	36411, 36555, 37761, 37900	0, 0, 150, 150	GT:GQ	1:55
	PUL	1240	C	A	55.715	99.9997	PASS	1, 1	300	150150	300	34721, 34871, 36059, 36206	0, 0, 149, 149	GT:GQ	1:56
	PUL	1262	T	TAAC	75.803	100	PASS	0, 0	300	150150	300	33449, 33558, 37286, 37413	1, 0, 149, 150	GT:GQ	1:76
	PUL	1276	C	A	57.334	99.9998	PASS	0, 0	300	150150	300	32236, 32233, 33583, 33573	0, 0, 150, 150	GT:GQ	1:57
	PUL	1298	G	T	59.46	99.9999	PASS	2, 0	300	150150	300	29646, 29848, 30975, 31198	0, 0, 148, 150	GT:GQ	1:59
	PUL	1300	C	T	59.46	99.9999	PASS	0, 0	300	150150	300	29556, 29868, 30905, 31209	0, 0, 150, 150	GT:GQ	1:59
	PUL	1306	AA	TT	122.647	100	PASS	0, 0	300	150150	300	31411, 31947, 34096, 34633	0, 0, 150, 150	GT:GQ	1:123
	PUL	1310	C	T	61.833	99.9999	PASS	0, 0	300	150150	300	28575, 29120, 29925, 30459	0, 1, 150, 149	GT:GQ	1:62
	PUL	1333	C	T	60.486	99.9999	PASS	3, 0	300	150150	300	29031, 29848, 30343, 31168	0, 2, 147, 148	GT:GQ	1:60
	PUL	1335	A	T	63.796	100	PASS	1, 0	300	150150	300	29617, 30416, 30908, 31756	0, 0, 149, 150	GT:GQ	1:64
	PUL	1338	G	C	60.486	99.9999	PASS	3, 0	300	150150	300	30344, 31115, 31607, 32454	0, 1, 147, 149	GT:GQ	1:60
	PUL	1341	A	C	55.172	99.9997	PASS	6, 1	300	150150	300	30353, 31082, 31647, 32423	0, 0, 144, 149	GT:GQ	1:55
	PUL	1345	G	A	62.705	99.9999	PASS	1, 0	300	150150	300	30511, 31071, 31849, 32418	0, 0, 149, 150	GT:GQ	1:63
	PUL	1578	G	C	60.486	99.9999	PASS	1, 0	300	150150	300	33737, 33826, 35072, 35157	0, 1, 149, 149	GT:GQ	1:60
	PUL	1584	A	C	53.859	99.9996	PASS	1, 2	300	150150	300	33770, 33768, 35111, 35100	0, 0, 149, 148	GT:GQ	1:54
	PUL	1591	G	A	51.141	99.9992	PASS	0, 3	300	150150	300	33874, 33777, 35203, 35028	1, 4, 149, 143	GT:GQ	1:51
	PUL	1730	A	G	56.337	99.9998	PASS	1, 0	300	150150	300	33898, 34060, 35233, 35395	0, 1, 149, 149	GT:GQ	1:56
	PUL	1736	G	T	52.657	99.9995	PASS	1, 0	300	150150	300	33904, 34033, 35245, 35383	0, 0, 149, 150	GT:GQ	1:53
	PUL	1754	C	T	63.796	100	PASS	0, 0	300	150150	300	32513, 32555, 33860, 33902	0, 0, 150, 150	GT:GQ	1:64
	PUL	1764	A	G	65.257	100	PASS	1, 7	300	150150	300	35155, 35212, 36496, 36499	0, 0, 149, 143	GT:GQ	1:65
	PUL	1800	A	G	59.943	99.9999	PASS	0, 0	300	150150	300	35099, 35229, 36431, 36579	1, 0, 149, 150	GT:GQ	1:60
	PUL	1802	C	T	59.943	99.9999	PASS	0, 0	300	150150	300	35073, 35225, 36423, 36557	0, 1, 150, 149	GT:GQ	1:60
	PUL	1902	G	A	65.257	100	PASS	1, 1	300	150150	300	35475, 34861, 36793, 36199	1, 0, 148, 149	GT:GQ	1:65
	PUL	1907	T	C	61.108	99.9999	PASS	2, 0	300	150150	300	35412, 34908, 36454, 36230	16, 2, 132, 148	GT:GQ	1:61
	PUL	1984	C	A	59.46	99.9999	PASS	0, 3	300	150150	300	36616, 36653, 37960, 37976	0, 0, 150, 147	GT:GQ	1:59
	PUL	2048	T	C	61.108	99.9999	PASS	0, 1	300	150150	300	36425, 36545, 37775, 37871	0, 0, 150, 149	GT:GQ	1:61
	PUL	2237	C	T	62.705	99.9999	PASS	0, 1	300	150150	300	35106, 35151, 36448, 36492	0, 0, 150, 149	GT:GQ	1:63
	PUL	2249	T	C	61.108	99.9999	PASS	1, 1	300	150150	300	35123, 35144, 36446, 36485	1, 0, 148, 149	GT:GQ	1:61
	PUL	2346	CA	AC	127.962	100	PASS	0, 1	300	150150	300	36526, 36399, 38737, 38595	0, 0, 150, 149	GT:GQ	1:128
	PUL	2421	AG	TC	126.365	100	PASS	2, 0	300	150150	300	35627, 35378, 38263, 37956	0, 1, 148, 149	GT:GQ	1:126
	PUL	2474	A	T	60.486	99.9999	PASS	2, 0	300	150150	300	36607, 36705, 37928, 38055	1, 0, 147, 150	GT:GQ	1:60
	PUL	2504	A	G	61.833	99.9999	PASS	1, 0	300	150150	300	36471, 36609, 37808, 37948	0, 1, 149, 149	GT:GQ	1:62
	PUL	2532	GA	CC	117.82	100	PASS	2, 0	300	150150	300	35831, 35954, 38493, 38633	0, 0, 148, 150	GT:GQ	1:118
	PUL	2644	G	A	49.867	99.999	PASS	0, 0	300	150150	300	36299, 36524, 37649, 37835	0, 2, 150, 148	GT:GQ	1:50
	PUL	2732	A	T	63.796	100	PASS	0, 0	300	150150	300	36396, 36480, 37746, 37830	0, 0, 150, 150	GT:GQ	1:64
	PUL	2799	G	A	54.254	99.9996	PASS	0, 0	300	150150	300	36708, 36695, 38027, 38045	1, 0, 149, 150	GT:GQ	1:54
	PUL	2900	C	T	54.844	99.9997	PASS	1, 0	300	150150	300	36697, 36637, 38032, 37984	0, 0, 149, 150	GT:GQ	1:55
	PUL	2999	T	G	51.953	99.9994	PASS	2, 0	300	150150	300	36299, 36618, 37631, 37968	0, 0, 148, 150	GT:GQ	1:52
L. amylovorus 1	GLY1	20	C	CTTT	64.673	100	PASS	0, 0	300	150150	299	27507, 27085, 31132, 30894	1, 0, 149, 149	GT:GQ	1:65
	GLY1	33	GGCAATC	G	208.795	100	PASS	0, 1	300	150150	300	33352, 33304, 36244, 36188	0, 1, 150, 148	GT:GQ	1:209
	GLY1	124	GATGAGACTCAAAAGT	G	566.339	100	PASS	0, 0	300	150150	300	30982, 30878, 37845, 37677	0, 0, 150, 150	GT:GQ	1:566
	GLY1	337	A	G	58.268	99.9999	PASS	0, 1	300	150150	300	36505, 36539, 37819, 37875	2, 0, 148, 149	GT:GQ	1:58
	GLY1	451	G	A	54.844	99.9997	PASS	1, 0	300	150150	300	35092, 35388, 36397, 36705	2, 2, 147, 148	GT:GQ	1:55
	GLY1	469	G	A	59.46	99.9999	PASS	0, 0	300	150150	300	32710, 33069, 33982, 34356	4, 3, 146, 147	GT:GQ	1:59
	GLY1	485	ACT	A	4.826	67.0845	PASS	0, 0	300	150150	300	33949, 35141, 34094, 35301	3, 6, 147, 144	GT:GQ	1:5
	GLY1	493	G	T	5.361	70.8995	PASS	4, 0	300	150150	300	32283, 33169, 32576, 33474	0, 3, 146, 147	GT:GQ	1:5
	GLY1	570	G	A	59.943	99.9999	PASS	0, 0	300	150150	300	36595, 36301, 37945, 37648	0, 0, 150, 150	GT:GQ	1:60
	GLY1	626	AC	A	27.414	99.8186	PASS	0, 0	300	150150	300	36990, 37027, 37733, 37769	0, 1, 150, 149	GT:GQ	1:27
	GLY1	811	G	A	63.796	100	PASS	0, 0	300	150150	300	36666, 36465, 38016, 37795	0, 0, 150, 150	GT:GQ	1:64
	GLY1	1502	T	G	61.833	99.9999	PASS	1, 3	300	150150	300	36365, 36532, 37706, 37849	0, 0, 149, 147	GT:GQ	1:62
	GLY2	10	C	G	17.758	98.3243	PASS	2, 1	300	150150	300	23921, 24433, 24369, 24658	49, 62, 99, 87	GT:GQ	1:18
	GLY2	15	T	G	8.406	85.5656	PASS	3, 0	300	150150	300	27619, 28155, 27787, 28089	64, 78, 83, 72	GT:GQ	1:8
	GLY2	1362	G	A	21.244	99.2491	PASS	0, 0	300	150150	0	0, 0, 0, 0	0, 0, 0, 0	GT:GQ	1:21
	PUL	117	A	G	46.648	99.9978	PASS	0, 0	300	150150	300	35112, 35241, 36436, 36587	2, 0, 148, 150	GT:GQ	1:47
	PUL	120	C	T	51.794	99.9993	PASS	0, 1	300	150150	300	35183, 35227, 36531, 36561	0, 0, 150, 149	GT:GQ	1:52
	PUL	159	G	A	34.69	99.966	PASS	0, 1	300	150150	300	28422, 28505, 29772, 29761	0, 4, 150, 145	GT:GQ	1:35
	PUL	172	CACTTACTGCAAATGAGCA	C	245.375	100	PASS	0, 0	300	150150	300	24788, 24777, 25380, 25384	1, 3, 149, 147	GT:GQ	1:245
	PUL	198	GCGCAACCA	T	83.232	100	PASS	0, 0	300	150150	300	17033, 16966, 20176, 20084	0, 0, 150, 150	GT:GQ	1:83
	PUL	229	ATTCGGCTTC	A	270.435	100	PASS	0, 0	300	150150	300	28779, 28672, 33129, 32992	0, 0, 150, 150	GT:GQ	1:270
	PUL	258	A	C	56.337	99.9998	PASS	0, 2	300	150150	300	30837, 30144, 32187, 31465	0, 0, 150, 148	GT:GQ	1:56
	PUL	261	A	G	57.934	99.9998	PASS	0, 9	300	150150	300	33052, 32333, 34402, 33559	0, 2, 150, 139	GT:GQ	1:58
	PUL	300	C	A	61.108	99.9999	PASS	1, 0	300	150150	300	36331, 36314, 37669, 37658	0, 0, 149, 150	GT:GQ	1:61
	PUL	415	C	T	61.833	99.9999	PASS	1, 0	300	150150	300	34558, 34543, 35892, 35863	0, 2, 149, 148	GT:GQ	1:62
	PUL	432	G	A	55.913	99.9997	PASS	3, 2	300	150150	300	33994, 33791, 35317, 35110	0, 0, 147, 148	GT:GQ	1:56
	PUL	440	G	A	51.209	99.9992	PASS	1, 1	300	150150	300	34547, 34155, 35870, 35470	1, 2, 148, 147	GT:GQ	1:51
	PUL	666	A	G	61.833	99.9999	PASS	0, 0	300	150150	300	35030, 35009, 36380, 36354	0, 0, 150, 150	GT:GQ	1:62
	PUL	671	G	A	67.476	100	PASS	0, 0	300	150150	300	35060, 34980, 36392, 36328	1, 0, 149, 150	GT:GQ	1:67
	PUL	724	G	A	61.108	99.9999	PASS	1, 0	300	150150	300	34875, 35220, 36216, 36565	0, 0, 149, 150	GT:GQ	1:61
	PUL	743	T	C	54.844	99.9997	PASS	2, 2	300	150150	300	33844, 33969, 35158, 35295	1, 0, 147, 148	GT:GQ	1:55
	PUL	767	C	T	63.796	100	PASS	0, 0	300	150150	300	34948, 35181, 36291, 36510	0, 1, 150, 149	GT:GQ	1:64
	PUL	800	C	T	59.025	99.9999	PASS	0, 0	300	150150	300	36544, 36490, 37894, 37822	0, 1, 150, 149	GT:GQ	1:59
	PUL	906	AC	CG	86.163	100	PASS	2, 0	300	150150	300	34702, 35052, 36922, 37302	0, 0, 148, 150	GT:GQ	1:86
	PUL	913	T	C	52.47	99.9994	PASS	0, 0	300	150150	300	34011, 34251, 35361, 35601	0, 0, 150, 150	GT:GQ	1:52
	PUL	962	T	C	59.46	99.9999	PASS	1, 0	300	150150	300	33799, 33975, 35140, 35325	0, 0, 149, 150	GT:GQ	1:59
	PUL	977	T	G	59.943	99.9999	PASS	0, 0	300	150150	300	32501, 32625, 33844, 33975	0, 0, 150, 150	GT:GQ	1:60
	PUL	984	A	G	54.254	99.9996	PASS	0, 1	300	150150	300	32513, 32599, 33858, 33940	0, 0, 150, 149	GT:GQ	1:54
	PUL	996	A	G	54.394	99.9996	PASS	0, 1	300	150150	300	33976, 33942, 35326, 35265	0, 1, 150, 148	GT:GQ	1:54
	PUL	1060	C	A	57.334	99.9998	PASS	0, 1	300	150150	300	36450, 36633, 37797, 37971	0, 0, 150, 149	GT:GQ	1:57
	PUL	1106	C	T	57.062	99.9998	PASS	0, 0	300	150150	300	36591, 36495, 37866, 37831	4, 1, 146, 149	GT:GQ	1:57
	PUL	1155	C	A	54.844	99.9997	PASS	1, 1	300	150150	300	36393, 36507, 37731, 37848	0, 0, 149, 149	GT:GQ	1:55
	PUL	1259	TA	T	23.033	99.5026	PASS	0, 0	300	150150	300	33713, 33520, 34463, 34203	0, 6, 150, 144	GT:GQ	1:23
	PUL	1263	C	CT	29.696	99.8927	PASS	0, 0	300	150150	300	32999, 32753, 34497, 34251	0, 0, 150, 150	GT:GQ	1:30
	PUL	1267	C	T	49.087	99.9988	PASS	0, 0	300	150150	300	32975, 32775, 34325, 34125	0, 0, 150, 150	GT:GQ	1:49
	PUL	1281	G	A	60.486	99.9999	PASS	0, 1	300	150150	300	32949, 32976, 34299, 34278	0, 2, 150, 147	GT:GQ	1:60
	PUL	1524	G	A	67.476	100	PASS	0, 0	300	150150	299	36739, 36178, 38066, 37519	1, 0, 149, 149	GT:GQ	1:67
	PUL	1626	A	G	55.004	99.9997	PASS	2, 0	300	150150	300	36569, 36654, 37886, 37997	1, 0, 147, 150	GT:GQ	1:55
	PUL	1802	T	C	62.705	99.9999	PASS	0, 0	300	150150	300	35559, 35645, 36909, 36974	0, 1, 150, 149	GT:GQ	1:63
	PUL	1827	G	A	63.796	100	PASS	1, 1	300	150150	300	35740, 35685, 37063, 37020	1, 0, 148, 149	GT:GQ	1:64
	PUL	1901	T	C	57.934	99.9998	PASS	0, 1	300	150150	300	36612, 36560, 37944, 37883	1, 1, 149, 148	GT:GQ	1:58
	PUL	2023	G	T	61.108	99.9999	PASS	1, 1	300	150150	300	36655, 36520, 37986, 37855	0, 0, 149, 149	GT:GQ	1:61
	PUL	2067	G	A	61.108	99.9999	PASS	1, 5	300	150150	300	36645, 36419, 37986, 37713	0, 1, 149, 144	GT:GQ	1:61
	PUL	2199	C	A	57.334	99.9998	PASS	0, 3	300	150150	300	35250, 35145, 36548, 36462	3, 0, 147, 147	GT:GQ	1:57
	PUL	2205	G	A	63.796	100	PASS	0, 0	300	150150	300	35257, 35174, 36589, 36518	1, 0, 149, 150	GT:GQ	1:64
	PUL	2293	A	G	65.257	100	PASS	1, 3	300	150150	300	36621, 36275, 37926, 37545	2, 2, 147, 145	GT:GQ	1:65
	PUL	2334	G	A	59.943	99.9999	PASS	0, 0	300	150150	300	35147, 35065, 36497, 36408	0, 0, 150, 150	GT:GQ	1:60
	PUL	2339	G	A	55.004	99.9997	PASS	3, 2	300	150150	300	35140, 35111, 36409, 36434	0, 0, 147, 148	GT:GQ	1:55
	PUL	2523	A	G	61.833	99.9999	PASS	0, 3	300	150150	300	35185, 35065, 36528, 36383	0, 0, 150, 147	GT:GQ	1:62
	PUL	2525	G	T	65.257	100	PASS	0, 0	300	150150	300	35196, 35065, 36528, 36385	1, 1, 149, 149	GT:GQ	1:65
	PUL	2753	C	T	61.833	99.9999	PASS	1, 1	300	150150	300	36394, 36277, 37714, 37574	1, 2, 148, 147	GT:GQ	1:62
	PUL	3038	A	G	59.025	99.9999	PASS	1, 6	300	150150	300	28322, 27000, 29645, 28289	1, 0, 148, 144	GT:GQ	1:59
	PUL	3043	A	C	47.049	99.998	PASS	2, 1	300	150150	300	27577, 26308, 28906, 27599	0, 3, 148, 146	GT:GQ	1:47
	PUL	3051	GATACTGGTA	G	300.942	100	PASS	0, 0	300	150150	0	0, 0, 0, 0	0, 0, 0, 0	GT:GQ	1:301
L. amylovorus 2	GLY1	30	G	T	61.833	99.9999	PASS	0, 2	300	150150	300	32234, 32352, 33578, 33679	0, 0, 150, 148	GT:GQ	1:62
	GLY1	36	A	G	57.623	99.9998	PASS	0, 14	300	150150	300	29627, 29650, 30642, 30867	19, 0, 131, 136	GT:GQ	1:58
	GLY1	45	C	A	56.337	99.9998	PASS	2, 1	300	150150	300	29494, 29590, 30806, 30901	1, 1, 147, 148	GT:GQ	1:56
	GLY1	51	G	A	59.943	99.9999	PASS	0, 0	300	150150	300	27424, 27492, 28768, 28842	0, 0, 150, 150	GT:GQ	1:60
	GLY1	57	G	A	60.486	99.9999	PASS	1, 1	300	150150	300	28208, 28305, 29531, 29646	1, 0, 148, 149	GT:GQ	1:60
	GLY1	60	A	G	56.565	99.9998	PASS	4, 1	300	150150	300	28209, 28351, 29513, 29692	0, 0, 146, 149	GT:GQ	1:57
	GLY1	72	G	A	58.268	99.9999	PASS	3, 0	300	150150	300	30950, 31187, 32256, 32536	1, 0, 146, 150	GT:GQ	1:58
	GLY1	76	C	T	52.379	99.9994	PASS	0, 0	300	150150	300	31606, 31825, 32938, 33175	1, 0, 149, 150	GT:GQ	1:52
	GLY1	102	C	G	38.46	99.9857	PASS	2, 0	300	150150	300	30127, 30335, 31457, 31685	0, 0, 148, 150	GT:GQ	1:38
	GLY1	105	C	T	32.792	99.9474	PASS	0, 0	300	150150	300	28002, 28146, 29349, 29496	0, 0, 150, 150	GT:GQ	1:33
	GLY1	111	C	A	32.591	99.9449	PASS	0, 1	300	150150	300	24342, 24479, 25692, 25817	0, 0, 150, 149	GT:GQ	1:33
	GLY1	122	ATGATGAGACTCAAAAG	A	147.356	100	PASS	0, 0	300	150150	300	25013, 25050, 29014, 29109	0, 0, 150, 150	GT:GQ	1:147
	GLY1	141	T	G	3.933	59.5703	PASS	3, 2	300	150150	300	18141, 18087, 18717, 18697	1, 0, 146, 148	GT:GQ	1:4
	GLY1	150	G	A	33.092	99.9509	PASS	4, 0	300	150150	300	23089, 23015, 24386, 24338	1, 2, 145, 148	GT:GQ	1:33
	GLY1	158	T	G	53.497	99.9996	PASS	0, 1	300	150150	300	28864, 28862, 30214, 30200	0, 0, 150, 149	GT:GQ	1:53
	GLY1	337	A	G	60.486	99.9999	PASS	1, 3	300	150150	300	36321, 36590, 37626, 37903	2, 0, 147, 147	GT:GQ	1:60
	GLY1	363	T	C	55.913	99.9997	PASS	0, 1	300	150150	300	36537, 36629, 37887, 37970	0, 0, 150, 149	GT:GQ	1:56
	GLY1	391	G	A	57.623	99.9998	PASS	0, 0	300	150150	300	36283, 36169, 37615, 37513	1, 0, 149, 150	GT:GQ	1:58
	GLY1	451	G	A	60.486	99.9999	PASS	0, 0	300	150150	300	36191, 36602, 37523, 37952	1, 0, 149, 150	GT:GQ	1:60
	GLY1	509	G	A	63.796	100	PASS	4, 0	300	150150	300	35729, 36084, 37037, 37431	0, 0, 146, 150	GT:GQ	1:64
	GLY1	636	T	C	62.705	99.9999	PASS	5, 3	300	150150	300	35930, 35827, 37210, 37132	2, 1, 143, 146	GT:GQ	1:63
	GLY1	811	G	A	60.486	99.9999	PASS	0, 0	300	150150	300	36740, 36495, 38087, 37825	0, 0, 150, 150	GT:GQ	1:60
	GLY1	934	GGTTGGCGCTTA	G	396.439	100	PASS	0, 0	300	150150	300	32102, 32744, 37292, 37983	0, 0, 150, 150	GT:GQ	1:396
	GLY1	997	C	A	49.303	99.9988	PASS	0, 0	300	150150	300	36639, 36272, 37989, 37622	0, 0, 150, 150	GT:GQ	1:49
	GLY1	1040	G	A	65.257	100	PASS	0, 2	300	150150	300	36588, 36645, 37938, 37959	0, 1, 150, 147	GT:GQ	1:65
	GLY1	1224	C	T	51.716	99.9993	PASS	3, 0	300	150150	300	36513, 36595, 37815, 37945	1, 0, 146, 150	GT:GQ	1:52
	GLY1	1431	A	G	63.796	100	PASS	4, 0	300	150150	300	35990, 36222, 37298, 37572	0, 0, 146, 150	GT:GQ	1:64
	GLY1	1473	G	A	65.257	100	PASS	0, 0	300	150150	300	36568, 36646, 37864, 37991	3, 0, 147, 150	GT:GQ	1:65
	GLY1	1502	TT	GC	125.744	100	PASS	0, 2	300	150150	300	35783, 35962, 38483, 38588	0, 0, 150, 148	GT:GQ	1:126
	GLY2	15	T	G	44.531	99.9965	PASS	1, 1	300	150150	300	27889, 27782, 28651, 28380	32, 41, 117, 108	GT:GQ	1:45
	GLY2	1362	G	A	15.252	97.016	PASS	0, 0	300	150150	0	0, 0, 0, 0	0, 0, 0, 0	GT:GQ	1:15
	PUL	117	A	G	51.64	99.9993	PASS	0, 0	300	150150	300	32424, 32609, 33758, 33941	1, 1, 149, 149	GT:GQ	1:52
	PUL	121	C	A	55.172	99.9997	PASS	0, 0	300	150150	300	32570, 32558, 33911, 33908	0, 0, 150, 150	GT:GQ	1:55
	PUL	124	C	T	62.705	99.9999	PASS	0, 0	300	150150	300	32581, 32505, 33922, 33848	0, 0, 150, 150	GT:GQ	1:63
	PUL	137	C	A	52.852	99.9995	PASS	3, 0	300	150150	300	32404, 32532, 33724, 33882	0, 0, 147, 150	GT:GQ	1:53
	PUL	175	T	C	58.63	99.9999	PASS	0, 3	300	150150	300	33907, 33785, 35257, 35101	0, 0, 150, 147	GT:GQ	1:59
	PUL	184	A	C	54.688	99.9997	PASS	0, 0	300	150150	300	34041, 33747, 35391, 35097	0, 0, 150, 150	GT:GQ	1:55
	PUL	199	C	T	57.062	99.9998	PASS	0, 0	300	150150	300	31403, 31187, 32753, 32499	0, 2, 150, 148	GT:GQ	1:57
	PUL	219	G	A	59.025	99.9999	PASS	0, 2	300	150150	300	31353, 31227, 32703, 32559	0, 0, 150, 148	GT:GQ	1:59
	PUL	222	G	A	57.334	99.9998	PASS	0, 2	300	150150	300	31353, 31265, 32703, 32597	0, 0, 150, 148	GT:GQ	1:57
	PUL	228	A	G	55.345	99.9997	PASS	0, 0	300	150150	300	32666, 32623, 34016, 33973	0, 0, 150, 150	GT:GQ	1:55
	PUL	233	G	A	61.108	99.9999	PASS	0, 0	300	150150	300	32651, 32676, 34001, 34008	0, 1, 150, 149	GT:GQ	1:61
	PUL	261	A	G	62.705	99.9999	PASS	1, 3	300	150150	300	36718, 36166, 38059, 37482	0, 0, 149, 147	GT:GQ	1:63
	PUL	311	T	C	61.833	99.9999	PASS	0, 0	300	150150	300	36440, 36571, 37790, 37921	0, 0, 150, 150	GT:GQ	1:62
	PUL	415	C	T	56.337	99.9998	PASS	0, 0	300	150150	300	34624, 34554, 35972, 35904	0, 0, 150, 150	GT:GQ	1:56
	PUL	432	G	A	61.108	99.9999	PASS	1, 2	300	150150	300	33942, 33851, 35280, 35156	0, 1, 149, 147	GT:GQ	1:61
	PUL	440	G	A	53.056	99.9995	PASS	0, 0	300	150150	300	34446, 34290, 35778, 35634	1, 0, 149, 150	GT:GQ	1:53
	PUL	630	C	A	54.844	99.9997	PASS	1, 0	300	150150	300	36407, 36552, 37714, 37902	2, 0, 147, 150	GT:GQ	1:55
	PUL	671	G	A	62.705	99.9999	PASS	0, 0	300	150150	300	36289, 36217, 37639, 37562	0, 0, 150, 150	GT:GQ	1:63
	PUL	767	C	T	63.796	100	PASS	0, 1	300	150150	300	36328, 36392, 37660, 37715	1, 1, 149, 148	GT:GQ	1:64
	PUL	800	C	T	57.334	99.9998	PASS	0, 0	300	150150	300	36527, 36483, 37859, 37815	1, 1, 149, 149	GT:GQ	1:57
	PUL	866	T	C	57.934	99.9998	PASS	3, 0	300	150150	300	36488, 36693, 37811, 38043	0, 0, 147, 150	GT:GQ	1:58
	PUL	906	AC	CG	97.157	100	PASS	1, 0	300	150150	300	34941, 35196, 37152, 37446	0, 0, 149, 150	GT:GQ	1:97
	PUL	913	T	C	56.807	99.9998	PASS	0, 0	300	150150	300	34228, 34359, 35578, 35709	0, 0, 150, 150	GT:GQ	1:57
	PUL	962	T	C	54.118	99.9996	PASS	0, 0	300	150150	300	33673, 33880, 35023, 35227	0, 0, 150, 150	GT:GQ	1:54
	PUL	977	T	G	57.062	99.9998	PASS	0, 1	300	150150	300	32413, 32579, 33763, 33917	0, 0, 150, 149	GT:GQ	1:57
	PUL	984	A	G	56.807	99.9998	PASS	0, 0	300	150150	300	32479, 32549, 33829, 33899	0, 0, 150, 150	GT:GQ	1:57
	PUL	996	A	G	52.47	99.9994	PASS	0, 0	300	150150	300	33961, 33827, 35280, 35171	2, 0, 148, 150	GT:GQ	1:52
	PUL	1060	C	A	62.705	99.9999	PASS	0, 0	300	150150	300	36650, 36635, 37997, 37985	0, 0, 150, 150	GT:GQ	1:63
	PUL	1106	C	T	59.943	99.9999	PASS	4, 0	300	150150	300	36623, 36703, 37901, 38053	2, 0, 144, 150	GT:GQ	1:60
	PUL	1260	AG	GA	132.733	100	PASS	1, 1	300	150150	300	32327, 32164, 34562, 34362	0, 1, 149, 148	GT:GQ	1:133
	PUL	1263	C	T	59.46	99.9999	PASS	0, 2	300	150150	300	31613, 31414, 32963, 32723	0, 1, 150, 147	GT:GQ	1:59
	PUL	1267	C	T	61.108	99.9999	PASS	0, 0	300	150150	300	31661, 31422, 32993, 32772	1, 0, 149, 150	GT:GQ	1:61
	PUL	1281	G	A	56.337	99.9998	PASS	0, 0	300	150150	300	31842, 31710, 33192, 33060	0, 0, 150, 150	GT:GQ	1:56
	PUL	1347	G	A	60.486	99.9999	PASS	0, 2	300	150150	300	35548, 36496, 36859, 37825	2, 0, 148, 148	GT:GQ	1:60
	PUL	1525	A	G	63.796	100	PASS	0, 0	300	150150	300	36412, 36247, 37741, 37573	1, 1, 149, 149	GT:GQ	1:64
	PUL	1802	T	C	58.268	99.9999	PASS	0, 1	300	150150	300	35506, 35765, 36853, 37067	0, 2, 150, 147	GT:GQ	1:58
	PUL	1827	G	A	60.486	99.9999	PASS	0, 0	300	150150	300	35732, 35816, 37064, 37163	1, 0, 149, 150	GT:GQ	1:60
	PUL	1901	T	C	59.025	99.9999	PASS	0, 2	300	150150	300	36477, 36405, 37822, 37701	0, 2, 150, 146	GT:GQ	1:59
	PUL	2023	G	T	58.63	99.9999	PASS	2, 2	300	150150	300	36521, 36645, 37850, 37974	0, 0, 148, 148	GT:GQ	1:59
	PUL	2067	G	A	58.63	99.9999	PASS	2, 0	300	150150	300	36620, 36572, 37944, 37893	0, 2, 148, 148	GT:GQ	1:59
	PUL	2199	C	A	57.334	99.9998	PASS	2, 3	300	150150	300	35231, 35187, 36563, 36509	0, 0, 148, 147	GT:GQ	1:57
	PUL	2205	G	A	65.257	100	PASS	1, 1	300	150150	300	35282, 35197, 36623, 36538	0, 0, 149, 149	GT:GQ	1:65
	PUL	2293	A	G	67.476	100	PASS	2, 0	300	150150	300	36337, 36438, 37615, 37710	3, 5, 145, 145	GT:GQ	1:67
	PUL	2334	G	A	56.337	99.9998	PASS	0, 0	300	150150	300	35030, 35075, 36377, 36425	0, 0, 150, 150	GT:GQ	1:56
	PUL	2339	G	A	54.394	99.9996	PASS	2, 1	300	150150	300	35064, 35098, 36322, 36436	1, 0, 147, 149	GT:GQ	1:54
	PUL	2523	A	G	65.257	100	PASS	0, 0	300	150150	300	35284, 35055, 36634, 36382	0, 1, 150, 149	GT:GQ	1:65
	PUL	2525	G	T	59.943	99.9999	PASS	0, 2	300	150150	300	35289, 35059, 36639, 36386	0, 0, 150, 148	GT:GQ	1:60
	PUL	2753	C	T	59.025	99.9999	PASS	0, 0	300	150150	300	36455, 36420, 37780, 37752	1, 1, 149, 149	GT:GQ	1:59
	PUL	3038	A	G	46.325	99.9977	PASS	1, 5	300	150150	300	28334, 27351, 29639, 28649	2, 0, 147, 145	GT:GQ	1:46
	PUL	3043	A	C	42.768	99.9947	PASS	4, 1	300	150150	300	27649, 26641, 28957, 27964	0, 1, 146, 148	GT:GQ	1:43
	PUL	3051	GATACTGGTA	G	299.228	100	PASS	0, 0	300	150150	0	0, 0, 0, 0	0, 0, 0, 0	GT:GQ	1:299
L. amylovorus 3	GLY1	30	G	T	61.833	99.9999	PASS	0, 2	300	150150	300	32240, 32345, 33581, 33666	0, 1, 150, 147	GT:GQ	1:62
	GLY1	36	A	G	55.345	99.9997	PASS	0, 17	300	150150	300	29608, 29659, 30706, 30856	14, 0, 136, 133	GT:GQ	1:55
	GLY1	45	C	A	61.108	99.9999	PASS	1, 3	300	150150	300	29533, 29577, 30853, 30880	1, 0, 148, 147	GT:GQ	1:61
	GLY1	51	G	A	59.943	99.9999	PASS	1, 0	300	150150	300	27541, 27484, 28859, 28828	1, 0, 148, 150	GT:GQ	1:60
	GLY1	57	G	A	60.486	99.9999	PASS	1, 0	300	150150	300	28401, 28272, 29701, 29622	2, 0, 147, 150	GT:GQ	1:60
	GLY1	60	A	G	62.705	99.9999	PASS	1, 0	300	150150	300	28404, 28308, 29733, 29640	0, 1, 149, 149	GT:GQ	1:63
	GLY1	72	G	A	62.705	99.9999	PASS	0, 0	300	150150	300	31157, 31193, 32507, 32532	0, 1, 150, 149	GT:GQ	1:63
	GLY1	76	C	T	53.735	99.9996	PASS	0, 0	300	150150	300	31779, 31830, 33129, 33179	0, 0, 150, 150	GT:GQ	1:54
	GLY1	102	C	G	37.482	99.9821	PASS	0, 0	300	150150	300	30334, 30239, 31666, 31586	1, 0, 149, 150	GT:GQ	1:37
	GLY1	105	C	T	31.418	99.9279	PASS	0, 2	300	150150	300	28246, 28101, 29578, 29427	1, 0, 149, 148	GT:GQ	1:31
	GLY1	111	C	A	34.359	99.9633	PASS	0, 2	300	150150	300	24581, 24405, 25931, 25734	0, 0, 150, 148	GT:GQ	1:34
	GLY1	123	TGATGAGACTCAAA	T	162.97	100	PASS	0, 0	300	150150	300	24122, 24139, 26912, 27103	6, 1, 144, 149	GT:GQ	1:163
	GLY1	138	GT	A	8.493	85.8518	PASS	1, 2	300	150150	300	18043, 18146, 17731, 17861	139, 141, 10, 7	GT:GQ	1:8
	GLY1	140	AT	A	2.71	46.4203	PASS	3, 1	300	150150	300	17998, 18135, 18420, 18563	4, 2, 143, 147	GT:GQ	1:3
	GLY1	150	G	A	34.433	99.964	PASS	10, 0	300	150150	300	22766, 22992, 24007, 24290	1, 3, 139, 147	GT:GQ	1:34
	GLY1	158	T	G	56.337	99.9998	PASS	2, 1	300	150150	300	28455, 28785, 29762, 30122	1, 0, 147, 149	GT:GQ	1:56
	GLY1	337	A	G	55.345	99.9997	PASS	0, 3	300	150150	300	36481, 36588, 37831, 37911	0, 0, 150, 147	GT:GQ	1:55
	GLY1	363	T	C	54.394	99.9996	PASS	1, 0	300	150150	300	36552, 36585, 37893, 37935	0, 0, 149, 150	GT:GQ	1:54
	GLY1	391	G	A	62.705	99.9999	PASS	1, 0	300	150150	300	36241, 36048, 37543, 37392	2, 0, 147, 150	GT:GQ	1:63
	GLY1	451	G	A	52.47	99.9994	PASS	0, 0	300	150150	300	36411, 36541, 37727, 37891	2, 0, 148, 150	GT:GQ	1:52
	GLY1	509	G	A	65.257	100	PASS	7, 2	300	150150	300	35837, 35979, 37121, 37311	0, 0, 143, 148	GT:GQ	1:65
	GLY1	636	T	C	61.833	99.9999	PASS	6, 6	300	150150	300	36184, 36085, 37477, 37333	0, 3, 144, 141	GT:GQ	1:62
	GLY1	811	G	A	58.63	99.9999	PASS	2, 1	300	150150	300	36730, 36497, 38056, 37803	0, 1, 148, 148	GT:GQ	1:59
	GLY1	934	GGTTGGCGCTTA	G	305.117	100	PASS	0, 0	300	150150	300	31990, 32661, 37170, 37888	0, 0, 150, 150	GT:GQ	1:305
	GLY1	997	C	A	59.025	99.9999	PASS	1, 1	300	150150	300	36562, 36259, 37873, 37594	2, 0, 147, 149	GT:GQ	1:59
	GLY1	1040	G	A	59.46	99.9999	PASS	0, 0	300	150150	300	36643, 36579, 37989, 37895	0, 2, 150, 148	GT:GQ	1:59
	GLY1	1224	C	T	53.382	99.9995	PASS	3, 0	300	150150	300	36484, 36533, 37801, 37871	0, 0, 147, 150	GT:GQ	1:53
	GLY1	1431	A	G	65.257	100	PASS	9, 1	300	150150	300	35722, 36039, 36991, 37380	0, 0, 141, 149	GT:GQ	1:65
	GLY1	1473	G	A	65.257	100	PASS	0, 0	300	150150	300	36619, 36569, 37930, 37919	2, 0, 148, 150	GT:GQ	1:65
	GLY1	1502	TT	GC	116.279	100	PASS	0, 1	300	150150	300	35887, 36052, 38577, 38705	0, 0, 150, 149	GT:GQ	1:116
	GLY2	10	C	G	18.965	98.7309	PASS	1, 1	300	150150	300	23978, 24356, 24293, 24671	57, 57, 92, 92	GT:GQ	1:19
	GLY2	15	T	G	5.347	70.8056	PASS	3, 1	300	150150	300	27599, 28102, 27851, 28324	59, 62, 88, 87	GT:GQ	1:5
	GLY2	303	G	A	56.565	99.9998	PASS	1, 0	300	150150	300	36601, 36739, 37924, 38089	1, 0, 148, 150	GT:GQ	1:57
	GLY2	336	T	A	65.257	100	PASS	1, 2	300	150150	300	35141, 35261, 36464, 36574	1, 0, 148, 148	GT:GQ	1:65
	GLY2	357	T	G	52.753	99.9995	PASS	0, 0	300	150150	300	31197, 31069, 32529, 32419	1, 0, 149, 150	GT:GQ	1:53
	GLY2	362	CA	TG	110.303	100	PASS	0, 0	300	150150	300	31949, 31870, 34605, 34570	1, 0, 149, 150	GT:GQ	1:110
	GLY2	366	G	A	55.715	99.9997	PASS	0, 4	300	150150	300	31301, 31143, 32620, 32438	1, 1, 149, 145	GT:GQ	1:56
	GLY2	384	G	A	56.337	99.9998	PASS	0, 0	300	150150	300	31384, 31074, 32698, 32388	2, 2, 148, 148	GT:GQ	1:56
	GLY2	402	T	C	61.108	99.9999	PASS	0, 5	300	150150	300	35269, 35183, 36601, 36481	1, 0, 149, 145	GT:GQ	1:61
	GLY2	435	C	A	56.565	99.9998	PASS	3, 1	300	150150	300	31678, 31610, 32983, 32937	1, 1, 146, 148	GT:GQ	1:57
	GLY2	441	A	C	59.46	99.9999	PASS	0, 0	300	150150	300	30337, 30222, 31210, 31102	1, 2, 149, 148	GT:GQ	1:59
	GLY2	443	GG	AA	120.429	100	PASS	0, 0	300	150150	300	31034, 30934, 33228, 33153	2, 0, 148, 150	GT:GQ	1:120
	GLY2	456	A	G	51.953	99.9994	PASS	0, 1	300	150150	300	29005, 28810, 30319, 30151	2, 0, 148, 149	GT:GQ	1:52
	GLY2	462	A	G	52.852	99.9995	PASS	0, 2	300	150150	300	30338, 30151, 31670, 31463	1, 1, 149, 147	GT:GQ	1:53
	GLY2	480	G	A	58.268	99.9999	PASS	0, 2	300	150150	300	33504, 33813, 34836, 35142	1, 0, 149, 148	GT:GQ	1:58
	GLY2	507	C	A	67.476	100	PASS	1, 0	300	150150	300	35994, 36754, 37306, 38104	1, 0, 148, 150	GT:GQ	1:67
	GLY2	534	T	G	63.796	100	PASS	0, 0	300	150150	300	33860, 33938, 35192, 35275	1, 1, 149, 149	GT:GQ	1:64
	GLY2	552	A	G	62.705	99.9999	PASS	0, 4	300	150150	300	28584, 28486, 29916, 29800	1, 0, 149, 146	GT:GQ	1:63
	GLY2	558	G	A	62.705	99.9999	PASS	0, 2	300	150150	300	28547, 28507, 29855, 29839	2, 0, 148, 148	GT:GQ	1:63
	GLY2	564	AA	GT	122.941	100	PASS	1, 0	300	150150	300	30547, 30652, 33164, 33322	1, 0, 148, 150	GT:GQ	1:123
	GLY2	570	T	A	61.833	99.9999	PASS	1, 1	300	150150	300	28481, 28634, 29800, 29967	1, 0, 148, 149	GT:GQ	1:62
	GLY2	573	G	A	63.796	100	PASS	1, 0	300	150150	300	28438, 28599, 29755, 29946	1, 0, 148, 150	GT:GQ	1:64
	GLY2	594	G	A	57.062	99.9998	PASS	0, 0	300	150150	300	32386, 32605, 33646, 33937	5, 1, 145, 149	GT:GQ	1:57
	GLY2	612	T	C	61.108	99.9999	PASS	0, 0	300	150150	300	35189, 35208, 36500, 36550	2, 0, 148, 150	GT:GQ	1:61
	GLY2	648	T	A	65.257	100	PASS	3, 3	300	150150	300	31075, 31107, 32375, 32427	1, 0, 146, 147	GT:GQ	1:65
	GLY2	657	G	A	67.476	100	PASS	0, 0	300	150150	300	29759, 29789, 31091, 31127	1, 0, 149, 150	GT:GQ	1:67
	GLY2	660	A	G	61.833	99.9999	PASS	0, 2	300	150150	300	29755, 29779, 31087, 31095	1, 1, 149, 147	GT:GQ	1:62
	GLY2	663	C	T	65.257	100	PASS	7, 1	300	150150	300	29786, 29764, 31031, 31085	2, 1, 141, 148	GT:GQ	1:65
	GLY2	666	G	A	62.705	99.9999	PASS	0, 2	300	150150	300	28472, 28413, 29791, 29738	1, 0, 149, 148	GT:GQ	1:63
	GLY2	676	T	C	65.257	100	PASS	5, 0	300	150150	300	29061, 28855, 30348, 30201	1, 0, 144, 150	GT:GQ	1:65
	GLY2	690	C	T	61.833	99.9999	PASS	1, 2	300	150150	300	29031, 28920, 29895, 29802	2, 1, 147, 147	GT:GQ	1:62
	GLY2	692	T	G	65.257	100	PASS	0, 2	300	150150	300	29605, 29512, 30478, 30379	2, 2, 148, 146	GT:GQ	1:65
	GLY2	708	G	A	59.46	99.9999	PASS	3, 1	300	150150	300	27600, 27714, 28908, 29055	0, 0, 147, 149	GT:GQ	1:59
	GLY2	711	T	G	67.476	100	PASS	1, 0	300	150150	300	27576, 27728, 28886, 29078	2, 0, 147, 150	GT:GQ	1:67
	GLY2	714	C	T	58.63	99.9999	PASS	1, 1	300	150150	300	27579, 27773, 28877, 29088	2, 1, 147, 148	GT:GQ	1:59
	GLY2	717	G	A	63.796	100	PASS	1, 0	300	150150	300	27716, 27909, 29014, 29259	2, 0, 147, 150	GT:GQ	1:64
	GLY2	726	A	T	60.486	99.9999	PASS	0, 0	300	150150	300	25759, 25966, 27086, 27316	1, 0, 149, 150	GT:GQ	1:60
	GLY2	729	C	T	57.934	99.9998	PASS	0, 0	300	150150	300	24496, 24602, 25820, 25934	1, 1, 149, 149	GT:GQ	1:58
	GLY2	741	A	T	57.062	99.9998	PASS	1, 1	300	150150	300	23301, 23219, 24621, 24549	1, 1, 148, 148	GT:GQ	1:57
	GLY2	744	G	A	56.119	99.9998	PASS	0, 1	300	150150	300	24568, 24555, 25864, 25871	3, 1, 147, 148	GT:GQ	1:56
	GLY2	747	A	G	59.943	99.9999	PASS	1, 1	300	150150	300	23228, 23210, 24530, 24533	1, 1, 148, 148	GT:GQ	1:60
	GLY2	753	A	G	62.705	99.9999	PASS	2, 2	300	150150	300	23254, 23207, 24514, 24539	4, 0, 144, 148	GT:GQ	1:63
	GLY2	756	A	G	63.796	100	PASS	0, 2	300	150150	300	24575, 24534, 25876, 25866	3, 0, 147, 148	GT:GQ	1:64
	GLY2	759	C	A	67.476	100	PASS	4, 0	300	150150	300	24608, 24530, 25904, 25880	1, 0, 145, 150	GT:GQ	1:67
	GLY2	762	C	T	61.108	99.9999	PASS	1, 0	300	150150	300	24620, 24532, 25943, 25879	1, 0, 148, 150	GT:GQ	1:61
	GLY2	765	G	A	60.486	99.9999	PASS	1, 0	300	150150	300	24616, 24543, 25908, 25875	2, 1, 147, 149	GT:GQ	1:60
	GLY2	771	C	T	60.486	99.9999	PASS	0, 0	300	150150	300	25961, 25891, 27293, 27241	1, 0, 149, 150	GT:GQ	1:60
	GLY2	774	A	G	59.943	99.9999	PASS	1, 0	300	150150	300	27281, 27208, 28587, 28558	2, 0, 147, 150	GT:GQ	1:60
	GLY2	795	G	A	59.025	99.9999	PASS	0, 0	300	150150	300	29993, 29942, 31322, 31274	1, 1, 149, 149	GT:GQ	1:59
	GLY2	804	T	C	57.334	99.9998	PASS	1, 0	300	150150	300	31277, 31249, 32600, 32599	1, 0, 148, 150	GT:GQ	1:57
	GLY2	813	G	A	60.486	99.9999	PASS	1, 2	300	150150	300	29935, 29791, 31183, 31098	5, 1, 144, 147	GT:GQ	1:60
	GLY2	816	T	A	59.46	99.9999	PASS	0, 0	300	150150	300	27728, 27552, 29054, 28877	1, 1, 149, 149	GT:GQ	1:59
	GLY2	828	G	A	67.476	100	PASS	1, 1	300	150150	300	27267, 27097, 28572, 28438	2, 0, 147, 149	GT:GQ	1:67
	GLY2	834	T	A	62.705	99.9999	PASS	0, 2	300	150150	300	27221, 27083, 28553, 28381	1, 1, 149, 147	GT:GQ	1:63
	GLY2	839	CA	TT	121.73	100	PASS	0, 0	300	150150	300	27882, 27795, 30520, 30492	1, 0, 149, 150	GT:GQ	1:122
	GLY2	852	A	T	63.796	100	PASS	0, 0	300	150150	300	24529, 24438, 25861, 25788	1, 0, 149, 150	GT:GQ	1:64
	GLY2	855	A	G	63.796	100	PASS	0, 6	300	150150	300	24514, 24448, 25824, 25744	2, 0, 148, 144	GT:GQ	1:64
	GLY2	864	C	T	60.486	99.9999	PASS	2, 1	300	150150	300	25701, 25639, 26981, 26980	2, 0, 146, 149	GT:GQ	1:60
	GLY2	867	G	A	63.796	100	PASS	0, 0	300	150150	300	27191, 26992, 28481, 28342	2, 0, 148, 150	GT:GQ	1:64
	GLY2	870	G	A	61.108	99.9999	PASS	0, 0	300	150150	300	25896, 25674, 27210, 27024	2, 0, 148, 150	GT:GQ	1:61
	GLY2	873	A	T	67.476	100	PASS	2, 0	300	150150	300	24568, 24336, 25882, 25661	1, 1, 147, 149	GT:GQ	1:67
	GLY2	879	C	T	59.46	99.9999	PASS	0, 0	300	150150	300	24599, 24381, 25931, 25716	1, 1, 149, 149	GT:GQ	1:59
	GLY2	885	C	T	67.476	100	PASS	3, 0	300	150150	300	22446, 22138, 23733, 23488	2, 0, 145, 150	GT:GQ	1:67
	GLY2	894	G	A	57.934	99.9998	PASS	0, 0	300	150150	300	24704, 24384, 26036, 25731	1, 0, 149, 150	GT:GQ	1:58
	GLY2	897	T	C	61.833	99.9999	PASS	1, 0	300	150150	300	26038, 25714, 27361, 27064	1, 0, 148, 150	GT:GQ	1:62
	GLY2	903	G	A	60.486	99.9999	PASS	0, 0	300	150150	300	26065, 25719, 27397, 27069	1, 0, 149, 150	GT:GQ	1:60
	GLY2	906	G	T	58.63	99.9999	PASS	0, 0	300	150150	300	27406, 27062, 28738, 28396	1, 1, 149, 149	GT:GQ	1:59
	GLY2	908	GC	AA	123.813	100	PASS	1, 0	300	150150	300	28128, 27757, 30771, 30418	1, 0, 148, 150	GT:GQ	1:124
	GLY2	924	A	G	54.539	99.9996	PASS	1, 1	300	150150	300	31348, 31174, 32671, 32515	1, 0, 148, 149	GT:GQ	1:55
	GLY2	951	A	G	65.257	100	PASS	0, 1	300	150150	300	35191, 35065, 36520, 36406	1, 0, 149, 149	GT:GQ	1:65
	GLY2	963	G	A	61.833	99.9999	PASS	0, 0	300	150150	300	32531, 32300, 33821, 33617	3, 2, 147, 148	GT:GQ	1:62
	GLY2	984	T	A	61.833	99.9999	PASS	14, 1	300	150150	300	33813, 33507, 35016, 34843	1, 0, 135, 149	GT:GQ	1:62
	GLY2	987	G	A	60.486	99.9999	PASS	1, 1	300	150150	300	32506, 32221, 33750, 33556	5, 0, 144, 149	GT:GQ	1:60
	GLY2	1011	A	G	60.486	99.9999	PASS	0, 0	300	150150	300	35137, 35076, 36469, 36426	1, 0, 149, 150	GT:GQ	1:60
	GLY2	1041	G	A	59.943	99.9999	PASS	0, 1	300	150150	300	32636, 32399, 33963, 33719	1, 1, 149, 148	GT:GQ	1:60
	GLY2	1044	A	G	63.796	100	PASS	0, 1	300	150150	300	32641, 32413, 33968, 33744	1, 0, 149, 149	GT:GQ	1:64
	GLY2	1059	A	T	59.46	99.9999	PASS	0, 8	300	150150	300	31327, 31143, 32659, 32421	1, 0, 149, 142	GT:GQ	1:59
	GLY2	1065	T	C	57.623	99.9998	PASS	0, 0	300	150150	300	29975, 29818, 31292, 31162	2, 0, 148, 150	GT:GQ	1:58
	GLY2	1083	A	G	60.486	99.9999	PASS	2, 0	300	150150	300	30921, 31026, 32235, 32376	1, 0, 147, 150	GT:GQ	1:60
	GLY2	1089	A	G	63.796	100	PASS	0, 1	300	150150	300	28278, 28387, 29595, 29707	2, 1, 148, 148	GT:GQ	1:64
	GLY2	1092	T	A	61.833	99.9999	PASS	1, 2	300	150150	300	28277, 28387, 29586, 29716	1, 0, 148, 148	GT:GQ	1:62
	GLY2	1109	AT	CG	115.469	100	PASS	0, 0	300	150150	300	25092, 25136, 27723, 27805	1, 0, 149, 150	GT:GQ	1:115
	GLY2	1113	G	A	62.705	99.9999	PASS	1, 1	300	150150	300	22175, 22200, 23476, 23541	2, 0, 147, 149	GT:GQ	1:63
	GLY2	1116	T	C	57.934	99.9998	PASS	0, 0	300	150150	300	23083, 23111, 24412, 24443	1, 1, 149, 149	GT:GQ	1:58
	GLY2	1118	TA	CG	112.333	100	PASS	1, 1	300	150150	300	23840, 23836, 26474, 26518	1, 0, 148, 149	GT:GQ	1:112
	GLY2	1127	TG	CA	118.895	100	PASS	2, 0	300	150150	300	24026, 23881, 26654, 26572	1, 0, 147, 150	GT:GQ	1:119
	GLY2	1136	TG	CA	111.192	100	PASS	0, 0	300	150150	300	26809, 26594, 29464, 29294	1, 0, 149, 150	GT:GQ	1:111
	GLY2	1143	G	A	57.334	99.9998	PASS	0, 0	300	150150	300	29911, 29680, 31243, 31021	1, 0, 149, 150	GT:GQ	1:57
	GLY2	1194	T	C	59.943	99.9999	PASS	1, 0	300	150150	300	36570, 36577, 37873, 37927	2, 0, 147, 150	GT:GQ	1:60
	GLY2	1362	G	A	17.624	98.2718	PASS	0, 0	300	150150	0	0, 0, 0, 0	0, 0, 0, 0	GT:GQ	1:18
	PUL	117	A	G	48.216	99.9985	PASS	0, 0	300	150150	300	32561, 32609, 33911, 33955	0, 0, 150, 150	GT:GQ	1:48
	PUL	121	C	A	47.32	99.9981	PASS	0, 1	300	150150	300	32677, 32557, 34006, 33898	1, 0, 149, 149	GT:GQ	1:47
	PUL	124	C	T	53.271	99.9995	PASS	0, 0	300	150150	300	32682, 32520, 33996, 33870	2, 0, 148, 150	GT:GQ	1:53
	PUL	137	C	A	61.108	99.9999	PASS	1, 0	300	150150	300	32559, 32495, 33876, 33827	1, 1, 148, 149	GT:GQ	1:61
	PUL	175	T	C	61.108	99.9999	PASS	0, 5	300	150150	300	35219, 35063, 36569, 36347	0, 1, 150, 144	GT:GQ	1:61
	PUL	184	A	C	56.119	99.9998	PASS	1, 0	300	150150	300	35262, 35071, 36603, 36415	0, 0, 149, 150	GT:GQ	1:56
	PUL	219	G	A	58.63	99.9999	PASS	0, 2	300	150150	300	31240, 31322, 32590, 32654	0, 0, 150, 148	GT:GQ	1:59
	PUL	222	G	A	59.943	99.9999	PASS	0, 1	300	150150	300	31245, 31340, 32595, 32664	0, 1, 150, 148	GT:GQ	1:60
	PUL	226	G	A	59.025	99.9999	PASS	1, 0	300	150150	300	31194, 31335, 32535, 32668	0, 0, 149, 150	GT:GQ	1:59
	PUL	228	A	G	62.705	99.9999	PASS	1, 0	300	150150	300	31200, 31340, 32534, 32685	0, 0, 149, 150	GT:GQ	1:63
	PUL	233	G	A	55.715	99.9997	PASS	0, 0	300	150150	300	30447, 30599, 31776, 31913	1, 2, 149, 148	GT:GQ	1:56
	PUL	258	A	C	59.46	99.9999	PASS	0, 0	300	150150	300	34547, 33822, 35897, 35169	0, 0, 150, 150	GT:GQ	1:59
	PUL	261	A	G	58.63	99.9999	PASS	0, 6	300	150150	300	35290, 34555, 36640, 35848	0, 0, 150, 144	GT:GQ	1:59
	PUL	300	C	A	60.486	99.9999	PASS	0, 0	300	150150	300	36630, 36240, 37977, 37587	0, 0, 150, 150	GT:GQ	1:60
	PUL	415	C	T	51.716	99.9993	PASS	0, 0	300	150150	300	34539, 34681, 35889, 36013	0, 1, 150, 149	GT:GQ	1:52
	PUL	432	G	A	59.46	99.9999	PASS	1, 2	300	150150	300	33839, 34030, 35180, 35334	0, 1, 149, 147	GT:GQ	1:59
	PUL	440	G	A	51.074	99.9992	PASS	0, 0	300	150150	300	34381, 34558, 35724, 35905	0, 0, 150, 150	GT:GQ	1:51
	PUL	666	A	G	63.796	100	PASS	0, 0	300	150150	300	35064, 34956, 36414, 36282	0, 1, 150, 149	GT:GQ	1:64
	PUL	671	G	A	70	100	PASS	1, 0	300	150150	300	35096, 35008, 36419, 36343	1, 0, 148, 150	GT:GQ	1:70
	PUL	743	T	C	65.257	100	PASS	2, 3	300	150150	300	35008, 35023, 36300, 36310	2, 2, 146, 145	GT:GQ	1:65
	PUL	767	C	T	56.807	99.9998	PASS	0, 0	300	150150	300	34916, 35129, 36263, 36479	0, 0, 150, 150	GT:GQ	1:57
	PUL	800	C	T	59.46	99.9999	PASS	1, 1	300	150150	300	36372, 36229, 37695, 37570	1, 0, 148, 149	GT:GQ	1:59
	PUL	906	AC	CG	122.941	100	PASS	1, 0	300	150150	300	34866, 34973, 37101, 37204	0, 0, 149, 150	GT:GQ	1:123
	PUL	913	T	C	56.565	99.9998	PASS	1, 0	300	150150	300	34201, 34174, 35542, 35524	0, 0, 149, 150	GT:GQ	1:57
	PUL	962	T	C	54.688	99.9997	PASS	0, 0	300	150150	300	33727, 33829, 35077, 35179	0, 0, 150, 150	GT:GQ	1:55
	PUL	977	T	G	54.539	99.9996	PASS	0, 2	300	150150	300	32508, 32662, 33858, 33994	0, 0, 150, 148	GT:GQ	1:55
	PUL	984	A	G	49.867	99.999	PASS	0, 0	300	150150	300	32504, 32677, 33854, 34027	0, 0, 150, 150	GT:GQ	1:50
	PUL	996	A	G	51.64	99.9993	PASS	0, 0	300	150150	300	34048, 33974, 35398, 35324	0, 0, 150, 150	GT:GQ	1:52
	PUL	1060	C	A	59.943	99.9999	PASS	1, 0	300	150150	300	36687, 36701, 38028, 38051	0, 0, 149, 150	GT:GQ	1:60
	PUL	1106	C	T	52.953	99.9995	PASS	0, 0	300	150150	300	36666, 36651, 38013, 38001	0, 0, 150, 150	GT:GQ	1:53
	PUL	1155	C	A	54.688	99.9997	PASS	1, 1	300	150150	300	36552, 36404, 37890, 37745	0, 0, 149, 149	GT:GQ	1:55
	PUL	1259	TA	T	25.208	99.6986	PASS	0, 0	300	150150	300	33768, 33644, 34518, 34372	0, 2, 150, 148	GT:GQ	1:25
	PUL	1263	C	CT	32.514	99.9439	PASS	0, 0	300	150150	300	33023, 32899, 34523, 34384	0, 0, 150, 150	GT:GQ	1:33
	PUL	1267	C	T	47.023	99.998	PASS	0, 0	300	150150	300	33011, 32899, 34358, 34249	0, 0, 150, 150	GT:GQ	1:47
	PUL	1281	G	A	55.345	99.9997	PASS	1, 0	300	150150	300	32956, 33079, 34294, 34429	0, 0, 149, 150	GT:GQ	1:55
	PUL	1524	G	A	57.062	99.9998	PASS	1, 0	300	150150	300	36483, 36469, 37824, 37801	0, 1, 149, 149	GT:GQ	1:57
	PUL	1626	A	G	62.705	99.9999	PASS	1, 1	300	150150	300	36575, 36395, 37916, 37736	0, 0, 149, 149	GT:GQ	1:63
	PUL	1802	T	C	58.63	99.9999	PASS	2, 0	300	150150	300	35500, 35647, 36832, 36916	0, 4, 148, 146	GT:GQ	1:59
	PUL	1827	G	A	57.334	99.9998	PASS	2, 0	300	150150	300	35756, 35824, 37070, 37153	1, 1, 147, 149	GT:GQ	1:57
	PUL	1901	T	C	54.394	99.9996	PASS	0, 0	300	150150	300	36424, 36254, 37774, 37568	0, 2, 150, 148	GT:GQ	1:54
	PUL	2023	G	T	58.63	99.9999	PASS	2, 4	300	150150	300	36490, 36506, 37820, 37817	0, 0, 148, 146	GT:GQ	1:59
	PUL	2067	G	A	62.705	99.9999	PASS	1, 5	300	150150	300	36635, 36481, 37970, 37767	0, 1, 149, 144	GT:GQ	1:63
	PUL	2199	C	A	57.623	99.9998	PASS	0, 0	300	150150	300	35270, 35274, 36620, 36621	0, 0, 150, 150	GT:GQ	1:58
	PUL	2205	G	A	58.268	99.9999	PASS	1, 0	300	150150	300	35282, 35281, 36617, 36613	0, 1, 149, 149	GT:GQ	1:58
	PUL	2293	A	G	67.476	100	PASS	0, 2	300	150150	300	36339, 36159, 37653, 37446	2, 2, 148, 146	GT:GQ	1:67
	PUL	2334	G	A	52.852	99.9995	PASS	0, 0	300	150150	300	34886, 35015, 36233, 36362	0, 0, 150, 150	GT:GQ	1:53
	PUL	2339	G	A	56.807	99.9998	PASS	4, 2	300	150150	300	34975, 35122, 36244, 36429	1, 1, 145, 147	GT:GQ	1:57
	PUL	2523	A	G	62.705	99.9999	PASS	1, 3	300	150150	300	35211, 35057, 36552, 36374	0, 0, 149, 147	GT:GQ	1:63
	PUL	2525	G	T	65.257	100	PASS	2, 2	300	150150	300	35224, 35089, 36543, 36414	0, 0, 148, 148	GT:GQ	1:65
	PUL	2753	C	T	60.486	99.9999	PASS	0, 2	300	150150	300	36469, 36270, 37801, 37557	1, 2, 149, 146	GT:GQ	1:60
	PUL	3038	A	G	48.803	99.9987	PASS	1, 4	300	150150	300	28399, 27762, 29704, 29066	2, 0, 147, 146	GT:GQ	1:49
	PUL	3043	A	C	45.686	99.9973	PASS	3, 2	300	150150	300	27683, 27053, 29003, 28342	0, 2, 147, 146	GT:GQ	1:46
	PUL	3051	GATACTGGTA	G	299.447	100	PASS	0, 0	300	150150	0	0, 0, 0, 0	0, 0, 0, 0	GT:GQ	1:299
L. amylovorus NRRL B4540	GLY2	10	C	G	12.231	94.0173	PASS	2, 0	188	150, 38	163	24021, 2081, 24471, 2162	49, 2, 99, 11	GT:GQ	1:12
	GLY2	15	T	G	3.611	56.4588	PASS	1, 0	300	150150	163	27739, 2406, 27937, 2433	63, 5, 86, 8	GT:GQ	1:4
	GLY2	1362	G	A	14.905	96.7678	PASS	0, 3	300	150150	0	0, 0, 0, 0	0, 0, 0, 0	GT:GQ	1:15
	SNPs within primer binding region; degenerate base
	INDELS

## Sheet: S6_Gene and protein similarity
Table S6: Gene nucleotide and (deduced) protein sequence similarity across L. amylolyticus and L. amylovorus test isolates, reference strains, and other published strains
Gene/ protein	Species	Isolate/ Strain ID	Sequence length (bp / aa)	L. amylolyticus 1	L. amylolyticus 2	L. amylolyticus L5	L. amylolyticus L6	L. amylolyticus LA664	L. amylovorus 1	L. amylovorus 2	L. amylovorus 3	L. amylovorus NRRL B4540	L. amylovorus DSM 20531	L. amylovorus 1394N20	L. amylovorus 30SC	L. amylovorus CACC736	L. amylovorus CICC6090	L. amylovorus GRL1112	L. amylovorus GRL1118	L. amylovorus JBD401	L. amylovorus L4	L. amylovorus MT30	L. amylovorus PMRA3	L. amylovorus S1
PUL	L. amylolyticus	1	3070 / 1022	100 / 100	96 / 93	97 / 95	98 / 79	98 / 97	93 / 85	94 / 90	94 / 90	94 / 90	94 / 90	94 / 90	94 / 90	94 / 90	94 / 90	94 / 90	95 / 90	95 / 89	94 / 90	N/A	94 / 90	94 / 90
	L. amylolyticus	2	3076 / 1024	96 / 93	100 / 100	97 / 94	96 / 76	97 / 93	94 / 86	95 / 91	95 / 91	95 / 90	95 / 90	94 / 91	95 / 91	95 / 91	95 / 91	95 / 91	95 / 91	95 / 90	95 / 90	N/A	95 / 91	95 / 91
	L. amylolyticus	L5	3076 / 1024	97 / 95	97 / 94	100 / 100	97 / 77	98 / 96	94 / 87	95 / 91	95 / 91	95 / 91	95 / 91	95 / 91	95 / 91	95 / 91	95 / 91	95 / 91	95 / 91	95 / 91	95 / 91	N/A	95 / 91	95 / 91
	L. amylolyticus	L6	3072 / 1015	98 / 79	96 / 76	97 / 77	100 / 100	98 / 78	93 / 68	94 / 73	94 / 73	94 / 73	94 / 73	94 / 73	94 / 73	94 / 72	94 / 73	94 / 73	94 / 73	94 / 72	94 / 73	N/A	94 / 73	94 / 73
	L. amylolyticus	LA664	3076 / 1024	98 / 97	97 / 93	98 / 96	98 / 78	100 / 100	94 / 86	95 / 91	95 / 91	95 / 91	95 / 91	95 / 91	95 / 91	95 / 91	95 / 91	95 / 91	95 / 91	95 / 91	95 / 91	N/A	95 / 91	95 / 91
	L. amylovorus	1	3041 / 1006	93 / 85	94 / 86	94 / 87	93 / 68	94 / 86	100 / 100	98 / 93	99 / 94	97 / 91	97 / 91	97 / 92	98 / 93	98 / 91	97 / 91	98 / 93	98 / 93	98 / 92	97 / 91	N/A	98 / 93	98 / 92
	L. amylovorus	2	3076 / 1027	94 / 90	95 / 91	95 / 91	94 / 73	95 / 91	98 / 93	100 / 100	100 / 99	98 / 96	98 / 96	99 / 98	100 / 99	99 / 98	97 / 96	100 / 99	100 / 99	99 / 98	98 / 96	N/A	100 / 99	100 / 99
	L. amylovorus	3	3076 / 1024	94 / 90	95 / 91	95 / 91	94 / 73	95 / 91	99 / 94	100 / 99	100 / 100	98 / 96	98 / 96	99 / 97	100 / 100	99 / 97	98 / 96	100 / 100	100 / 100	99 / 98	98 / 96	N/A	100 / 100	100 / 99
	L. amylovorus	NRRL B4540	3085 / 1024	94 / 90	95 / 90	95 / 91	94 / 73	95 / 91	97 / 91	98 / 96	98 / 96	100 / 100	100 / 100	99 / 99	98 / 96	98 / 96	98 / 96	98 / 96	98 / 96	98 / 97	100 / 100	N/A	98 / 96	98 / 96
	L. amylovorus	DSM 20531	3085 / 1027	94 / 90	95 / 90	95 / 91	94 / 73	95 / 91	97 / 91	98 / 96	98 / 96	100 / 100	100 / 100	99 / 99	98 / 96	98 / 96	98 / 96	98 / 96	98 / 96	98 / 97	100 / 100	N/A	98 / 96	98 / 96
	L. amylovorus	1394N20	3076 / 1024	94 / 90	94 / 91	95 / 91	94 / 73	95 / 91	97 / 92	99 / 98	99 / 97	99 / 99	99 / 99	100 / 100	99 / 97	98 / 96	98 / 96	99 / 97	99 / 98	98 / 96	99 / 99	N/A	99 / 97	99 / 97
	L. amylovorus	30SC	3076 / 1024	94 / 90	95 / 91	95 / 91	94 / 73	95 / 91	98 / 93	100 / 99	100 / 100	98 / 96	98 / 96	99 / 97	100 / 100	99 / 98	97 / 96	100 / 100	100 / 99	99 / 98	98 / 96	N/A	100 / 99	100 / 99
	L. amylovorus	CACC736	3076 / 1024	94 / 90	95 / 91	95 / 91	94 / 72	95 / 91	98 / 91	99 / 98	99 / 97	98 / 96	98 / 96	98 / 96	99 / 98	100 / 100	97 / 96	99 / 98	99 / 97	99 / 97	98 / 96	N/A	99 / 97	99 / 98
	L. amylovorus	CICC6090	3064 / 1020	94 / 90	95 / 91	95 / 91	94 / 73	95 / 91	97 / 91	97 / 96	98 / 96	98 / 96	98 / 96	98 / 96	97 / 96	97 / 96	100 / 100	98 / 96	98 / 96	98 / 95	98 / 96	N/A	97 / 96	97 / 95
	L. amylovorus	GRL1112	3076 / 1024	94 / 90	95 / 91	95 / 91	94 / 73	95 / 91	98 / 93	100 / 99	100 / 100	98 / 96	98 / 96	99 / 97	100 / 100	99 / 98	98 / 96	100 / 100	100 / 100	99 / 98	98 / 96	N/A	100 / 100	100 / 99
	L. amylovorus	GRL1118	3076 / 1024	95 / 90	95 / 91	95 / 91	94 / 73	95 / 91	98 / 93	100 / 99	100 / 100	98 / 96	98 / 96	99 / 98	100 / 99	99 / 97	98 / 96	100 / 100	100 / 100	99 / 98	98 / 96	N/A	100 / 99	100 / 99
	L. amylovorus	JBD401	3085 / 1027	95 / 90	95 / 90	95 / 91	94 / 73	95 / 91	98 / 92	99 / 98	99 / 98	98 / 97	98 / 97	98 / 96	99 / 98	99 / 97	98 / 95	99 / 98	99 / 98	100 / 100	98 / 97	N/A	99 / 98	99 / 98
	L. amylovorus	L4	3085 / 1027	94 / 90	95 / 90	95 / 91	94 / 73	95 / 91	97 / 91	98 / 96	98 / 96	100 / 100	100 / 100	99 / 99	98 / 96	98 / 96	98 / 96	98 / 96	98 / 96	98 / 97	100 / 100	N/A	98 / 96	98 / 96
	L. amylovorus	MT30	N/A	N/A	N/A	N/A	N/A	N/A	N/A	N/A	N/A	N/A	N/A	N/A	N/A	N/A	N/A	N/A	N/A	N/A	N/A	N/A	N/A	N/A
	L. amylovorus	PMRA3	3076 / 1024	94 / 90	95 / 91	95 / 91	94 / 73	95 / 91	98 / 93	99 / 99	100 / 100	98 / 96	98 / 96	99 / 97	100 / 99	99 / 97	97 / 96	100 / 100	100 / 99	99 / 98	98 / 96	N/A	99 / 100	99 / 99
	L. amylovorus	S1	3076 / 1024	94 / 90	95 / 91	95 / 91	94 / 73	95 / 91	98 / 92	100 / 99	100 / 99	98 / 96	98 / 96	99 / 97	100 / 99	99 / 98	97 / 95	100 / 99	100 / 99	99 / 98	98 / 96	N/A	100 / 99	100 / 100
GLY1	L. amylovorus	1	1691 / 562	- /	- /	/	/	/	100 / 100	97 / 57	97 / 54	98 / 92	98 / 92	98 / 92	98 / 91	98 / 92	98 / 92	98 / 92	98 / 92	98 / 92	98 / 92	N/A	98 / 92	98 / 92
	L. amylovorus	2	1685 / 543	- /	- /	/	/	/	97 / 57	100 / 100	100 / 20	97 / 57	97 / 57	97 / 57	97 / 57	97 / 58	97 / 57	97 / 58	97 / 58	97 / 58	97 / 57	N/A	97 / 57	97 / 57
	L. amylovorus	3	1686 / 528	- /	- /	/	/	/	97 / 54	100 / 20	100 / 100	97 / 59	97 / 59	97 / 60	97 / 60	97 / 60	97 / 59	97 / 60	97 / 60	97 / 60	97 / 60	N/A	97 / 59	97 / 59
	L. amylovorus	NRRL B4540	1712 / 570	/	/	/	/	/	98 / 92	97 / 57	97 / 59	100 / 100	100 / 100	100 / 99	99 / 98	99 / 99	99 / 99	100 / 99	99 / 99	99 / 99	100 / 99	N/A	99 / 99	99 / 99
	L. amylovorus	DSM 20531	1712 / 570	/	/	/	/	/	98 / 92	97 / 57	97 / 59	100 / 100	100 / 100	100 / 99	99 / 98	99 / 99	99 / 99	100 / 99	99 / 99	99 / 99	100 / 99	N/A	99 / 99	99 / 99
	L. amylovorus	1394N20	1712 / 570	/	/	/	/	/	98 / 92	97 / 57	97 / 60	100 / 99	100 / 99	100 / 100	99 / 99	99 / 99	99 / 99	100 / 99	99 / 99	99 / 99	100 / 100	N/A	99 / 99	99 / 99
	L. amylovorus	30SC	1712 / 570	/	/	/	/	/	98 / 91	97 / 57	97 / 60	99 / 98	99 / 98	99 / 99	100 / 100	100 / 99	99 / 98	100 / 99	100 / 99	100 / 99	99 / 99	N/A	100 / 99	100 / 99
	L. amylovorus	CACC736	1712 / 570	/	/	/	/	/	98 / 92	97 / 58	97 / 60	99 / 99	99 / 99	99 / 99	100 / 99	100 / 100	99 / 99	100 / 100	100 / 100	100 / 100	99 / 99	N/A	100 / 100	100 / 100
	L. amylovorus	CICC6090	1712 / 570	/	/	/	/	/	98 / 92	97 / 57	97 / 59	99 / 99	99 / 99	99 / 99	99 / 98	99 / 99	100 / 100	99 / 99	99 / 99	99 / 99	99 / 99	N/A	99 / 99	99 / 99
	L. amylovorus	GRL1112	1712 / 570	/	/	/	/	/	98 / 92	97 / 58	97 / 60	100 / 99	100 / 99	100 / 99	100 / 99	100 / 100	99 / 99	100 / 100	100 / 100	100 / 100	100 / 99	N/A	100 / 99	100 / 99
	L. amylovorus	GRL1118	1712 / 570	/	/	/	/	/	98 / 92	97 / 58	97 / 60	99 / 99	99 / 99	99 / 99	100 / 99	100 / 100	99 / 99	100 / 100	100 / 100	100 / 100	99 / 99	N/A	100 / 100	100 / 100
	L. amylovorus	JBD401	1712 / 570	/	/	/	/	/	98 / 92	97 / 58	97 / 60	99 / 99	99 / 99	99 / 99	100 / 99	100 / 100	99 / 99	100 / 100	100 / 100	100 / 100	99 / 99	N/A	100 / 100	100 / 100
	L. amylovorus	L4	1712 / 570	/	/	/	/	/	98 / 92	97 / 57	97 / 60	100 / 99	100 / 99	100 / 100	99 / 99	99 / 99	99 / 99	100 / 99	99 / 99	99 / 99	100 / 100	N/A	99 / 99	99 / 99
	L. amylovorus	MT30	N/A						N/A	N/A	N/A	N/A	N/A	N/A	N/A	N/A	N/A	N/A	N/A	N/A	N/A	N/A	N/A	N/A
	L. amylovorus	PMRA3	1712 / 570	/	/	/	/	/	98 / 92	97 / 58	97 / 60	99 / 99	99 / 99	99 / 99	100 / 99	100 / 100	99 / 99	99 / 100	100 / 100	100 / 100	99 / 99	N/A	100 / 100	100 / 100
	L. amylovorus	S1	1712 / 570	/	/	/	/	/	98 / 92	97 / 57	97 / 59	99 / 99	99 / 99	99 / 99	100 / 99	100 / 100	99 / 99	100 / 99	100 / 100	100 / 100	99 / 99	N/A	100 / 100	100 / 100
GLY2	L. amylolyticus	1	1375 / 457	100 / 100	99 / 99	100 / 99	100 / 99	99 / 99	74 / 77	74 / 77	74 / 77	74 / 77	73 / 77	73 / 77	73 / 77	73 / 77	73 / 77	73 / 77	73 / 77	73 / 77	73 / 77	73 / 77	73 / 77	73 / 77
	L. amylolyticus	2	1375 / 457	99 / 99	100 / 100	99 / 99	99 / 99	99 / 98	74 / 77	74 / 77	74 / 77	74 / 77	73 / 77	73 / 77	73 / 77	73 / 77	73 / 77	73 / 77	73 / 77	73 / 77	73 / 77	73 / 77	73 / 77	73 / 77
	L. amylolyticus	L5	1375 / 457	100 / 99	99 / 99	100 / 100	100 / 100	100 / 99	73 / 77	73 / 77	74 / 77	73 / 77	73 / 77	73 / 77	73 / 77	73 / 77	73 / 77	73 / 77	73 / 77	73 / 77	73 / 77	73 / 77	73 / 77	73 / 77
	L. amylolyticus	L6	1375 / 457	100 / 99	99 / 99	100 / 100	100 / 100	100 / 99	73 / 77	73 / 77	74 / 77	73 / 77	73 / 77	73 / 77	73 / 77	73 / 77	73 / 77	73 / 77	73 / 77	73 / 77	73 / 77	73 / 77	73 / 77	73 / 77
	L. amylolyticus	LA664	1375 / 457	99 / 99	99 / 98	100 / 99	100 / 99	100 / 100	73 / 77	73 / 76	74 / 77	73 / 77	73 / 76	73 / 76	73 / 76	73 / 76	73 / 76	73 / 76	73 / 76	73 / 76	73 / 76	73 / 76	73 / 76	73 / 76
	L. amylovorus	1	1375 / 457	74 / 77	74 / 77	73 / 77	73 / 77	73 / 77	100 / 100	100 / 100	93 / 98	100 / 100	100 / 100	100 / 100	100 / 100	100 / 100	100 / 100	99 / 100	99 / 100	100 / 100	100 / 100	100 / 100	100 / 100	99 / 100
	L. amylovorus	2	1375 / 457	74 / 77	74 / 77	73 / 77	73 / 77	73 / 76	100 / 100	100 / 100	93 / 98	100 / 100	100 / 100	100 / 100	100 / 100	100 / 100	100 / 100	100 / 100	99 / 100	100 / 100	100 / 100	100 / 100	100 / 100	100 / 100
	L. amylovorus	3	1375 / 457	74 / 77	74 / 77	74 / 77	74 / 77	74 / 77	93 / 98	93 / 98	100 / 100	93 / 98	93 / 98	93 / 98	93 / 98	93 / 98	93 / 98	93 / 98	93 / 98	93 / 98	93 / 98	93 / 98	93 / 98	93 / 98
	L. amylovorus	NRRL B4540	1375 / 457	74 / 77	74 / 77	73 / 77	73 / 77	73 / 77	100 / 100	100 / 100	93 / 98	100 / 100	100 / 100	100 / 100	100 / 100	100 / 100	100 / 100	99 / 100	99 / 100	100 / 100	100 / 100	100 / 100	100 / 100	100 / 100
	L. amylovorus	DSM 20531	1375 / 457	73 / 77	73 / 77	73 / 77	73 / 77	73 / 76	100 / 100	100 / 100	93 / 98	100 / 100	100 / 100	100 / 100	100 / 100	100 / 100	100 / 100	100 / 100	100 / 100	100 / 100	100 / 100	100 / 100	100 / 100	100 / 100
	L. amylovorus	1394N20	1375 / 457	73 / 77	73 / 77	73 / 77	73 / 77	73 / 76	100 / 100	100 / 100	93 / 98	100 / 100	100 / 100	100 / 100	100 / 100	100 / 100	100 / 100	100 / 100	100 / 100	100 / 100	100 / 100	100 / 100	100 / 100	100 / 100
	L. amylovorus	30SC	1375 / 457	73 / 77	73 / 77	73 / 77	73 / 77	73 / 76	100 / 100	100 / 100	93 / 98	100 / 100	100 / 100	100 / 100	100 / 100	100 / 100	100 / 100	100 / 100	100 / 100	100 / 100	100 / 100	100 / 100	100 / 100	100 / 100
	L. amylovorus	CACC736	1375 / 457	73 / 77	73 / 77	73 / 77	73 / 77	73 / 76	100 / 100	100 / 100	93 / 98	100 / 100	100 / 100	100 / 100	100 / 100	100 / 100	100 / 100	100 / 100	100 / 100	100 / 100	100 / 100	100 / 100	100 / 100	100 / 100
	L. amylovorus	CICC6090	1375 / 457	73 / 77	73 / 77	73 / 77	73 / 77	73 / 76	100 / 100	100 / 100	93 / 98	100 / 100	100 / 100	100 / 100	100 / 100	100 / 100	100 / 100	100 / 100	100 / 100	100 / 100	100 / 100	100 / 100	100 / 100	100 / 100
	L. amylovorus	GRL1112	1375 / 457	73 / 77	73 / 77	73 / 77	73 / 77	73 / 76	99 / 100	100 / 100	93 / 98	99 / 100	100 / 100	100 / 100	100 / 100	100 / 100	100 / 100	100 / 100	100 / 100	100 / 100	100 / 100	100 / 100	100 / 100	100 / 100
	L. amylovorus	GRL1118	1375 / 457	73 / 77	73 / 77	73 / 77	73 / 77	73 / 76	99 / 100	99 / 100	93 / 98	99 / 100	100 / 100	100 / 100	100 / 100	100 / 100	100 / 100	100 / 100	100 / 100	100 / 100	100 / 100	100 / 100	100 / 100	100 / 100
	L. amylovorus	JBD401	1375 / 457	73 / 77	73 / 77	73 / 77	73 / 77	73 / 76	100 / 100	100 / 100	93 / 98	100 / 100	100 / 100	100 / 100	100 / 100	100 / 100	100 / 100	100 / 100	100 / 100	100 / 100	100 / 100	100 / 100	100 / 100	100 / 100
	L. amylovorus	L4	1375 / 457	73 / 77	73 / 77	73 / 77	73 / 77	73 / 76	100 / 100	100 / 100	93 / 98	100 / 100	100 / 100	100 / 100	100 / 100	100 / 100	100 / 100	100 / 100	100 / 100	100 / 100	100 / 100	100 / 100	100 / 100	100 / 100
	L. amylovorus	MT30	1375 / 457	73 / 77	73 / 77	73 / 77	73 / 77	73 / 76	100 / 100	100 / 100	93 / 98	100 / 100	100 / 100	100 / 100	100 / 100	100 / 100	100 / 100	100 / 100	100 / 100	100 / 100	100 / 100	100 / 100	100 / 100	100 / 100
	L. amylovorus	PMRA3	1375 / 457	73 / 77	73 / 77	73 / 77	73 / 77	73 / 76	100 / 100	100 / 100	93 / 98	100 / 100	100 / 100	100 / 100	100 / 100	100 / 100	100 / 100	100 / 100	100 / 100	100 / 100	100 / 100	100 / 100	100 / 100	100 / 100
	L. amylovorus	S1	1375 / 457	73 / 77	73 / 77	73 / 77	73 / 77	73 / 76	99 / 100	100 / 100	93 / 98	99 / 100	100 / 100	100 / 100	100 / 100	100 / 100	100 / 100	100 / 100	100 / 100	100 / 100	100 / 100	100 / 100	100 / 100	100 / 100

## Sheet: S7_Pul annotation
Table S7: Features and conserved domain annotation of Pul protein sequences deduced from pul, compared to reference strains
Isolate/ strain	INDELS in pul	Reading frame features and identified mutations				blastp analysis		dbCAN3 CAZy domain annotation (Hmmer-dbCAN-sub mode)			Signal peptide prediction (SignalP 6.0)			Predicted protein translation
		Reading frame	Frame-shift	Stop codon	Next ORF	Species with highly similar proteins1 (>90% QC and PI)	CDD conserved domain annotation2 (derived from concise display of best scoring domain models)	CAZy sub-family	EC sub-family	Predicted substrates	Signal peptide type	Probability	Cleavage site
L. amylolyticus 1	Yes	RF+3	No	None	N/A	Type I pullulanase L. amylolyticus (3) L. amylovorus (7) Enterococcus spp. (1) Lactobacillus spp. (1)	CBM41_pullulanase (P:93-184) 5 of 5 carbohydrate binding site residues. CBM48 (P:393-474)NS AmyAc_Pullulanase_LD-like (P:507-913) 15 of 15 active site residues. 3 of 3 catalytic site residues. 3 of 3 Ca binding site residues. pulA_typeI super family (P:381-966)	CBM48 (P:391-479) GH13_14 (P:551-870)	3.2.1.41 3.2.1.-	Glycogen Sucrose, starch	Sec/SPI	0.999	Position 19 | 20 (VKA | AE)	Translatable
L. amylolyticus 2	Yes	RF+3	No	None	N/A	Type I pullulanase L. amylolyticus (3) L. amylovorus (41) L. crispatus (9) Enterococcus spp. (1) Lactobacillus spp. (3)	CBM41_pullulanase (P:93-184)NS 5 of 5 carbohydrate binding site residues. CBM48 (P:392-474)NS AmyAc_Pullulanase_LD-like (P:507-915) 15 of 15 active site residues. 3 of 3 catalytic site residues. 3 of 3 Ca binding site residues. pulA_typeI super family (P:380-968)	CBM48 (P:391-479) GH13_14 (P:551-872)	3.2.1.41 3.2.1.-	Glycogen Sucrose, starch	Sec/SPI	0.999	Position 19 | 20 (VKA | AE)	Translatable
L. amylolyticus L5	Reference strain	RF+1	No	None	N/A	Type I pullulanase L. amylolyticus (3) L. amylovorus (44) L. crispatus (13) Enterococcus spp. (1) Lactobacillus spp. (3)	CBM41_pullulanase (P:110-200) 5 of 5 carbohydrate binding site residues. CBM48 (P:410-491)NS AmyAc_Pullulanase_LD-like (P:524-932) 15 of 15 active site residues. 3 of 3 catalytic site residues. 3 of 3 Ca binding site residues. pulA_typeI super family (P:398-986) SlpA (P:1065-1124, 1131-1188)NS	CBM48 (P:409-496) GH13_14 (P:568-889)	3.2.1.41 3.2.1.-	Glycogen Sucrose, starch	Sec/SPI	0.999	Position 19 | 20 (VKA | AE)	Translatable
L. amylovorus 1	Yes	RF+1	Yes	51 |52	286 - end	Type I pullulanase L. amylolyticus (2) L. amylovorus (50) L. crispatus (13) Enterococcus spp. (1) Lactobacillus spp. (3)	CBM41_pullulanase (P:80-171) 5 of 5 carbohydrate binding site residues. CBM48 (P:380-461)NS AmyAc_Pullulanase_LD-like (P:494-902) 15 of 15 active site residues. 3 of 3 catalytic site residues. 3 of 3 Ca binding site residues. pulA_typeI super family (P:368-956)	CBM48 (P:245-332) GH13_14 (P:404-725)	3.2.1.41 3.2.1.-	Glycogen Sucrose, starch	None	1	N/A	Unlikely to translate or result in synthesis of intact protein
L. amylovorus 2	Yes	RF+3	No	None	N/A	Type I pullulanase L. amylolyticus (3) L. amylovorus (49) L. crispatus (13) Enterococcus spp. (1) Lactobacillus spp. (3)	CBM41_pullulanase (P:93-184) 5 of 5 carbohydrate binding site residues. CBM48 (P:393-474)NS AmyAc_Pullulanase_LD-like (P:509-915) 15 of 15 active site residues. 3 of 3 catalytic site residues. 3 of 3 Ca binding site residues. pulA_typeI super family (P:381-969)	CBM48 (P:392-479) GH13_14 (P:551-872)	3.2.1.41 3.2.1.-	Glycogen Sucrose, starch	Sec/SPI	0.999	Position 19 | 20 (VKA | AE)	Translatable
L. amylovorus 3	Yes	RF+3	No	None	N/A	Type I pullulanase L. amylolyticus (3) L. amylovorus (49) L. crispatus (13) Enterococcus spp. (1) Lactobacillus spp. (3)	CBM41_pullulanase (P:93-184) 5 of 5 carbohydrate binding site residues. CBM48 (P:393-474)NS AmyAc_Pullulanase_LD-like (P:507-915) 15 of 15 active site residues. 3 of 3 catalytic site residues. 3 of 3 Ca binding site residues. pulA_typeI super family (P:381-969)	CBM48 (P: 392-479) GH13_14 (P: 551-872)	3.2.1.41 3.2.1.-	Glycogen Sucrose, starch	Sec/SPI	0.999	Position 19 | 20 (VKA | AE)	Translatable
L. amylovorus DSM 20531	Reference strain	RF+3	No	None	N/A	Type I pullulanase L. amylolyticus (3) L. amylovorus (47) L. crispatus (13) Enterococcus spp. (1) Lactobacillus spp. (3)	CBM41_pullulanase (P:110-201)NS 5 of 5 carbohydrate binding site residues. CBM48 (P:410-491)NS AmyAc_Pullulanase_LD-like (P:524-932) 15 of 15 active site residues. 3 of 3 catalytic site residues. 3 of 3 Ca binding site residues. pulA_typeI super family (P:398-986) SlpA (P:1068-1127, 1134-1192)	CBM48 (P:409-496) GH13_14 (P:568-889)	3.2.1.41 3.2.1.-	Glycogen Sucrose, starch	Sec/SPI	0.999	Position 19 | 20 (VKA | AE)	Translatable
1 based on translation of truncated gene in test isolates which may therefore result in the identification of more homologues than if a complete gene was assessed
2 protein domains annotated by the conserved domain databases: CBM41_pullulanase (Family 41 Carbohydrate-Binding Module from pullulanase-like enzymes); CBM_48 (Carbohydrate-binding module 48-Isoamylase N-terminal domain); AmyAC_Pullulanase_LD-like (α-amylase CD found in pullulanase, limit dextinase and related proteins); pulA_type I super family (Pullulanase, type I); SlpA (Surface layer protein …
NS non-specific hit

## Sheet: S8_Gly1 annotation
Table S8: Features and conserved domain annotation of Gly1 protein sequences deduced from gly1, compared to reference strains
Isolate/ strain	INDELS in gly1	Reading frame features and identified mutations				blastp analysis		dbCAN3 CAZy domain annotation (Hmmer-dbCAN-sub mode)			Signal peptide prediction (SignalP 6.0)			Predicted protein translation
		Reading frame	Frame-shift	Stop codon	Next ORF	Species with highly similar proteins1 (>90% QC and PI)	CDD conserved domain annotation2 (derived from concise display of best scoring domain models)	CAZy sub-family	EC sub-family	Predicted substrates	Signal peptide type	Probability	Cleavage site
L. amylovorus 1	Yes	RF+1	Yes	196|197	203 - end	GH13 protein L. amylovorus (23) Lactobacillus spp. (6) Amylopullulanase L. amylovorus (1)	AmyAC_CMD_ (P:105-490) 12 of 12 active site residues. 3 of 3 catalytic site residues. 12 of 12 homodimer interface residues.	GH13_39 (P:1-257)	N/A	Sucrose	None	1	N/A	Unlikely to translate
L. amylovorus 2	Yes	RF+1	Yes	45 | 46 +16 more	288 - end	None	AmyAC_CMD (P:288-471; truncated)NS No active site residues. 3 of 3 catalytic site residues. No homodimer interface residues.	GH13_39 (P:1-153 & 97-244)	N/A	Sucrose	None	1	N/A	Unlikely to translate
L. amylovorus 3	Yes	RF+1	Yes	310 | 311 +33 more	None with >10 residues	None	AmyAC_CMD (P:106-309; truncated)NS No active site residues. No catalytic site residues. No homodimer interface residues.	GH13_39 (P:1-153 & 162-309)	N/A	Sucrose	None	1	N/A	Unlikely to translate
L. amylovorus DSM 20531	Reference strain	RF+1	No	None	N/A	GH13 protein L. amylovorus (23) Lactobacillus spp. (5) Amylopullulanase L. amylovorus (1)	AmyAC_CMD domain (P:127-514) 12 of 12 active site residues. 3 of 3 catalytic site residues. 12 of 12 homodimer interface residues.	CBM34 (P:5-117) GH13_39 (P:183-483)	N/A	Starch Sucrose	None	1	N/A	Translatable
1 based on translation of truncated gene in test isolates which may therefore result in the identification of more homologues than if a complete gene was assessed
2 protein domains annotated by the conserved domain databases: AmyAc_CMD (Alpha amylase CD found in cyclomaltodextrinases and related proteins)
NS non-specific hit

## Sheet: S9_Gly2 annotation
Table S9: Features and conserved domain annotation of Gly2 protein sequences deduced from gly2, compared to reference strains
Isolate/ strain	INDELS in gly2	Reading frame features and identified mutations				blastp analysis		dbCAN3 CAZy domain annotation (Hmmer-dbCAN-sub mode)			Signal peptide prediction (SignalP 6.0)			Predicted protein translation
		Reading frame	Frame-shift	Stop codon	Next ORF	Species with highly similar proteins1 (>90% QC and PI)	CDD conserved domain annotation2 (derived from concise display of best scoring domain models)	CAZy sub-family	EC sub-family	Predicted substrates	Signal peptide type	Probability	Cleavage site
L. amylolyticus 1	No	RF-3	No	None	N/A	GH13 protein L. amylolyticus (2) Lactobacillus spp. (1)	Alpha-amylase_N (P:1-97) (X25_BaPul_like superfamily) AmyAC_CMD (P:110-457) 12 of 12 active site residues. 3 of 3 catalytic site residues. 12 of 12 homodimer interface residues.	CBM34 (P:1-101) GH13_20 (P:151-454)	3.2.1.54 3.2.1.54	Starch Sucrose, starch	None	1	N/A	Translatable
L. amylolyticus 2	No	RF-3	No	None	N/A	GH13 protein L. amylolyticus (2) Lactobacillus spp. (1)	Alpha-amylase_N (P:1-97) (X25_BaPul_like superfamily) AmyAC_CMD (P:110-457) 12 of 12 active site residues. 3 of 3 catalytic site residues. 12 of 12 homodimer interface residues.	CBM34 (P: 1-101) GH13_20 (P: 151-454)	3.2.1.54 3.2.1.54	Starch Sucrose, starch	None	1	N/A	Translatable
L. amylolyticus L5	Reference strain	RF-1	No	None	N/A	GH13 protein L. amylolyticus (2) Lactobacillus spp. (1)	Alpha-amylase_N (P:1-127) (X25_BaPul_like superfamily) AmyAC_CMD (P:134-507) 12 of 12 active site residues. 3 of 3 catalytic site residues. 12 of 12 homodimer interface residues.	CBM34 (P:8-125) GH13_20 (P:175-478)	3.2.1.54 3.2.1.54	Starch Sucrose, starch	None	1	N/A	Translatable
L. amylovorus 1	No	RF-3	No	None	N/A	GH13 protein L. amylovorus (18) L. crispatus (1) L. gallinarum (10) L. helveticus (16) L. kefiranofaciens (6) L. kitasatonis (3) L. ultunensis (2) Lactobacillus spp. (14)	Alpha-amylase_N (P:1-97) (X25_BaPul_like superfamily) AmyAC_CMD (P:110-457) 12 of 12 active site residues. 3 of 3 catalytic site residues. 12 of 12 homodimer interface residues.	CBM34 (P:1-101) GH13_20 (P:151-454)	3.2.1.54 3.2.1.54	Starch Sucrose, starch	None	1	N/A	Translatable
L. amylovorus 2	No	RF-3	No	None	N/A	GH13 protein L. amylovorus (18) L. crispatus (14) L. gallinarum (10) L. helveticus (16) L. kefiranofaciens (6) L. kitasatonis (3) L. ultunensis (2) Lactobacillus spp. (15)	Alpha-amylase_N (P:1-97) (X25_BaPul_like superfamily) AmyAC_CMD (P:110-457) 12 of 12 active site residues. 3 of 3 catalytic site residues. 12 of 12 homodimer interface residues.	CBM34 (P: 1-101) GH13_20 (P: 151-454)	3.2.1.54 3.2.1.54	Starch Sucrose, starch	None	1	N/A	Translatable
L. amylovorus 3	No	RF-3	No	None	N/A	GH13 protein L. amylovorus (19) L. crispatus (26) L. gallinarum (10) L. helveticus (16) L. kefiranofaciens (6) L. kitasatonis (3) L. ultunensis (2) Lactobacillus spp. (16)	Alpha-amylase_N (P:1-97) (X25_BaPul_like superfamily) AmyAC_CMD (P:110-457) 12 of 12 active site residues. 3 of 3 catalytic site residues. 12 of 12 homodimer interface residues.	CBM34 (P: 1-101) GH13_20 (P: 151-454)	3.2.1.54 3.2.1.54	Starch Sucrose, starch	None	1	N/A	Translatable
L. amylovorus DSM 20531	Reference strain	RF-1	No	None	N/A	GH13 protein L. amylovorus (18) L. kitasatonis (3) Lactobacillus spp. (9)	Alpha-amylase_N (P:1-121) (X25_BaPul_like superfamily) AmyAC_CMD (P:134-507) 12 of 12 active site residues. 3 of 3 catalytic site residues. 12 of 12 homodimer interface residues.	CBM34 (P:8-125) GH13_20 (P:175-478)	3.2.1.54 3.2.1.54	Starch Sucrose, starch	None	1	N/A	Translatable
1 based on translation of truncated gene in test isolates which may therefore result in the identification of more homologues than if a complete gene was assessed
2 protein domains annotated by the conserved domain databases: Alpha-amylase_N (Alpha amylase, N-terminal ig-like domain); X25_BaPul_like superfamily (domains of unknown function are termed ''X'' modules. It has been suggested that X25 is a CBM that targets mixed α-1,6/α-1,4 linked D-glucan polysaccharides); AmyAc_CMD (Alpha amylase CD found in cyclomaltodextrinases and related proteins)
